# Supplementary material for: Real-time 3T MRI-guided cardiovascular catheterization in a porcine model using a glass-fiber epoxy-based guidewire
Source: PLoS One. 2020 Feb 26;15(2):e0229711. doi: 10.1371/journal.pone.0229711 (PMC7043930; doi:10.1371/journal.pone.0229711)
Supplement: S1 Datafile — These temperature recordings correspond to Fig 6 in the manuscript. (ZIP) [file pone.0229711.s001.zip]

Archive with 19 entries (19 files):
- S3/README.md
- S3/Phantom_Heating_Experiments_Data/Guidewires_only/Phantom_MetalGuidewire_Pos1_realtime_tse.csv
- S3/Phantom_Heating_Experiments_Data/Guidewires_only/Phantom_MetalGuidewire_Pos1_realtime_gre.csv
- S3/Phantom_Heating_Experiments_Data/Guidewires_only/Phantom_MetalGuidewire_Pos2_realtime_gre.csv
- S3/Phantom_Heating_Experiments_Data/Guidewires_only/Phantom_MetalGuidewire_Pos2_realtime_tse.csv
- S3/Phantom_Heating_Experiments_Data/Guidewires_only/Phantom_MetalGuidewire_Pos3_realtime_gre.csv
- S3/Phantom_Heating_Experiments_Data/Guidewires_only/Phantom_MRguidewire_Pos1_realtime_tse.csv
- S3/Phantom_Heating_Experiments_Data/Guidewires_only/Phantom_MetalGuidewire_Pos3_realtime_tse.csv
- S3/Phantom_Heating_Experiments_Data/Guidewires_only/Phantom_MRguidewire_Pos1_realtime_gre.csv
- S3/Phantom_Heating_Experiments_Data/Guidewires_only/Phantom_MRguidewire_Pos2_realtime_gre.csv
- S3/Phantom_Heating_Experiments_Data/Guidewires_only/Phantom_MRguidewire_Pos2_realtime_tse.csv
- S3/Phantom_Heating_Experiments_Data/Guidewires_only/Phantom_MRguidewire_Pos3_realtime_gre.csv
- S3/Phantom_Heating_Experiments_Data/Guidewires_only/Phantom_MRguidewire_Pos3_realtime_tse.csv
- S3/Phantom_Heating_Experiments_Data/MR-Guidewire_catheter/Phantom_MRguidewire_BraidedCatheter_Pos1_realtime_gre.csv
- S3/Phantom_Heating_Experiments_Data/MR-Guidewire_catheter/Phantom_MRguidewire_BraidedCatheter_Pos1_realtime_tse.csv
- S3/Phantom_Heating_Experiments_Data/MR-Guidewire_catheter/Phantom_MRguidewire_BraidedCatheter_Pos2_realtime_gre.csv
- S3/Phantom_Heating_Experiments_Data/MR-Guidewire_catheter/Phantom_MRguidewire_BraidedCatheter_Pos3_realtime_gre.csv
- S3/Phantom_Heating_Experiments_Data/MR-Guidewire_catheter/Phantom_MRguidewire_BraidedCatheter_Pos2_realtime_tse.csv
- S3/Phantom_Heating_Experiments_Data/MR-Guidewire_catheter/Phantom_MRguidewire_BraidedCatheter_Pos3_realtime_tse.csv
