# Supplementary material for: Real-time 3T MRI-guided cardiovascular catheterization in a porcine model using a glass-fiber epoxy-based guidewire
Source: PLoS One. 2020 Feb 26;15(2):e0229711. doi: 10.1371/journal.pone.0229711 (PMC7043930; doi:10.1371/journal.pone.0229711)
Supplement: S1 Datafile — These temperature recordings correspond to Fig 6 in the manuscript. (ZIP) [file pone.0229711.s001.zip › S3/README.md]

Temperature measurements recorded in the phantom heating experiments for the guidewires only and the MR guidewire with the braided catheter. This data has been used to generate the temperature versus time curves shown in Figure 6. 

The Guidewires_only folder contains the temperature measurements obtained during the phantom experiments with the glass-fiber epoxy-based (MR) and metal guidewires only.

The MR-Guidewire_catheter folder contains the temperature measurements obtained during the phantom experiments with the glass-fiber epoxy-based guidewire and the braided catheter.

In each file, the first column corresponds to the temperature recorded in proximity of the guidewire tip and the second column corresponds to the phantom background temperature. The temperature plots shown in Figure 6 are generated using only the first column. Temperatures are measured in degrees Celsius.
