# Supplementary material for: Real-time 3T MRI-guided cardiovascular catheterization in a porcine model using a glass-fiber epoxy-based guidewire
Source: PLoS One. 2020 Feb 26;15(2):e0229711. doi: 10.1371/journal.pone.0229711 (PMC7043930; doi:10.1371/journal.pone.0229711)
Supplement: S1 Datafile — These temperature recordings correspond to Fig 6 in the manuscript. (ZIP) [file pone.0229711.s001.zip › S3/Phantom_Heating_Experiments_Data/Guidewires_only/Phantom_MetalGuidewire_Pos1_realtime_tse.csv]

19.74	22.24
19.77	22.25
19.73	22.27
19.78	22.30
19.69	22.37
19.63	22.38
19.64	22.37
19.64	22.39
19.62	22.37
19.70	22.40
19.73	22.40
19.69	22.42
19.78	22.39
19.72	22.32
19.72	22.33
19.77	22.33
19.76	22.32
19.76	22.33
19.78	22.34
19.75	22.30
19.73	22.29
19.76	22.32
19.73	22.33
19.70	22.37
19.69	22.40
19.66	22.40
19.68	22.39
19.70	22.36
19.73	22.38
19.71	22.41
19.70	22.41
19.70	22.36
19.75	22.29
19.79	22.23
19.85	22.26
19.88	22.31
19.90	22.35
19.96	22.40
19.98	22.41
20.06	22.41
20.06	22.51
20.10	22.46
20.18	22.42
20.17	22.45
20.29	22.37
20.32	22.37
20.29	22.36
20.37	22.33
20.33	22.36
20.40	22.34
20.47	22.39
20.50	22.36
20.60	22.27
20.61	22.30
20.60	22.31
20.60	22.31
20.59	22.38
20.56	22.39
20.53	22.39
20.55	22.44
20.52	22.41
20.56	22.40
20.62	22.41
20.59	22.37
20.62	22.39
20.69	22.40
20.73	22.34
20.80	22.37
20.86	22.33
20.87	22.32
20.90	22.36
20.93	22.32
20.88	22.38
20.88	22.43
20.90	22.46
20.92	22.46
20.92	22.43
20.91	22.38
20.91	22.37
20.91	22.37
20.92	22.39
20.93	22.35
20.89	22.36
20.93	22.40
20.96	22.46
21.02	22.51
21.00	22.47
21.00	22.49
21.01	22.44
21.01	22.50
21.08	22.50
21.13	22.42
21.15	22.40
21.10	22.37
21.09	22.37
21.04	22.41
21.08	22.44
21.14	22.41
21.16	22.43
21.17	22.43
21.15	22.37
21.15	22.36
21.10	22.32
21.16	22.38
21.16	22.37
21.16	22.38
21.18	22.44
21.16	22.43
21.16	22.47
21.17	22.47
21.23	22.43
21.21	22.39
21.24	22.37
21.25	22.40
21.22	22.38
21.25	22.39
21.25	22.40
21.28	22.40
21.32	22.41
21.31	22.35
21.29	22.34
21.33	22.33
21.31	22.37
21.36	22.47
21.43	22.49
21.35	22.49
21.42	22.40
21.40	22.37
21.39	22.40
21.44	22.45
21.37	22.54
21.38	22.53
21.38	22.53
21.34	22.47
21.38	22.42
21.38	22.42
21.37	22.39
21.46	22.35
21.46	22.38
21.49	22.43
21.50	22.46
21.50	22.51
21.45	22.56
21.41	22.57
21.43	22.57
21.40	22.54
21.45	22.48
21.46	22.46
21.44	22.44
21.46	22.45
21.47	22.49
21.46	22.45
21.42	22.47
21.46	22.48
21.47	22.45
21.49	22.50
21.54	22.45
21.54	22.45
21.57	22.44
21.55	22.39
21.58	22.43
21.59	22.44
21.59	22.43
21.59	22.49
21.57	22.49
21.54	22.46
21.49	22.52
21.52	22.53
21.48	22.55
21.47	22.60
21.49	22.59
21.50	22.54
21.59	22.49
21.66	22.54
21.73	22.52
21.69	22.52
21.68	22.53
21.65	22.53
21.59	22.54
21.66	22.53
21.67	22.58
21.70	22.51
21.73	22.51
21.69	22.52
21.70	22.52
21.68	22.50
21.71	22.54
21.75	22.53
21.71	22.55
21.70	22.56
21.65	22.52
21.62	22.56
21.63	22.56
21.67	22.56
21.69	22.56
21.69	22.52
21.71	22.48
21.66	22.47
21.62	22.43
21.64	22.44
21.59	22.43
21.61	22.46
21.62	22.51
21.58	22.55
21.56	22.55
21.55	22.58
21.57	22.57
21.60	22.56
21.68	22.56
21.74	22.54
21.73	22.51
21.70	22.51
21.67	22.54
21.66	22.51
21.72	22.56
21.78	22.60
21.86	22.58
21.87	22.65
21.89	22.60
21.88	22.61
21.81	22.64
21.78	22.61
21.73	22.65
21.72	22.58
21.82	22.54
21.87	22.48
21.91	22.45
21.92	22.52
21.81	22.56
21.78	22.63
21.74	22.65
21.76	22.60
21.82	22.61
21.86	22.54
21.93	22.60
21.90	22.62
21.92	22.61
21.87	22.70
21.84	22.63
21.88	22.65
21.86	22.66
21.88	22.66
21.89	22.72
21.86	22.65
21.89	22.64
21.92	22.63
21.86	22.61
21.89	22.71
21.91	22.72
21.89	22.68
21.91	22.70
21.83	22.67
21.81	22.67
21.82	22.74
21.80	22.73
21.84	22.73
21.80	22.72
21.81	22.69
21.82	22.63
21.87	22.60
21.91	22.59
21.91	22.61
21.95	22.67
21.96	22.70
21.95	22.74
21.95	22.79
21.94	22.75
21.91	22.75
21.93	22.70
21.94	22.65
21.94	22.70
21.92	22.70
21.90	22.70
21.94	22.70
21.90	22.69
21.93	22.69
21.97	22.69
21.92	22.68
21.97	22.68
22.00	22.73
21.99	22.74
22.02	22.76
22.04	22.70
22.06	22.65
22.04	22.65
22.05	22.61
22.07	22.67
22.06	22.71
22.08	22.71
22.10	22.77
22.06	22.75
22.01	22.74
22.04	22.76
21.99	22.78
22.01	22.80
22.04	22.79
22.00	22.79
22.08	22.81
22.08	22.75
22.04	22.78
22.03	22.72
21.98	22.66
22.00	22.66
22.08	22.65
22.11	22.69
22.10	22.70
22.04	22.76
22.00	22.72
21.99	22.72
21.99	22.77
22.03	22.73
22.07	22.75
22.07	22.76
22.06	22.71
22.04	22.68
22.04	22.70
22.07	22.69
22.13	22.66
22.17	22.70
22.14	22.72
22.08	22.75
22.05	22.77
22.00	22.83
22.02	22.80
22.06	22.79
22.06	22.79
22.09	22.75
22.10	22.71
22.08	22.73
22.02	22.75
22.02	22.73
21.96	22.76
21.99	22.74
22.09	22.72
22.09	22.76
22.19	22.81
22.19	22.80
22.11	22.84
22.11	22.85
22.06	22.83
22.09	22.83
22.16	22.81
22.08	22.82
22.00	22.80
21.93	22.83
21.87	22.81
21.85	22.77
21.81	22.73
21.72	22.67
21.62	22.60
21.55	22.62
21.51	22.65
21.54	22.69
21.55	22.78
21.56	22.76
21.51	22.78
21.44	22.78
21.40	22.78
21.41	22.76
21.41	22.74
21.42	22.76
21.39	22.74
21.38	22.74
21.36	22.73
21.36	22.67
21.37	22.70
21.30	22.71
21.31	22.72
21.27	22.76
21.23	22.69
21.23	22.69
21.21	22.67
21.20	22.65
21.19	22.67
