# Supplementary material for: Real-time 3T MRI-guided cardiovascular catheterization in a porcine model using a glass-fiber epoxy-based guidewire
Source: PLoS One. 2020 Feb 26;15(2):e0229711. doi: 10.1371/journal.pone.0229711 (PMC7043930; doi:10.1371/journal.pone.0229711)
Supplement: S1 Datafile — These temperature recordings correspond to Fig 6 in the manuscript. (ZIP) [file pone.0229711.s001.zip › S3/Phantom_Heating_Experiments_Data/Guidewires_only/Phantom_MetalGuidewire_Pos1_realtime_gre.csv]

20.60	22.70
20.53	22.71
20.51	22.70
20.49	22.69
20.44	22.72
20.49	22.74
20.52	22.73
20.57	22.71
20.61	22.65
20.66	22.65
20.62	22.67
20.64	22.67
20.64	22.65
20.62	22.62
20.61	22.67
20.59	22.65
20.56	22.69
20.54	22.68
20.58	22.59
20.63	22.59
20.68	22.63
20.68	22.68
20.65	22.72
20.59	22.74
20.54	22.72
20.52	22.71
20.53	22.72
20.54	22.70
20.53	22.61
20.52	22.56
20.52	22.53
20.53	22.55
20.54	22.65
20.60	22.64
20.58	22.65
20.63	22.66
20.61	22.65
20.58	22.70
20.63	22.72
20.56	22.69
20.56	22.69
20.61	22.68
20.61	22.66
20.64	22.66
20.67	22.63
20.64	22.64
20.58	22.59
20.54	22.62
20.53	22.63
20.53	22.62
20.59	22.68
20.59	22.69
20.53	22.67
20.55	22.67
20.55	22.65
20.61	22.62
20.65	22.63
20.70	22.61
20.67	22.67
20.60	22.65
20.56	22.66
20.54	22.68
20.58	22.65
20.58	22.66
20.64	22.66
20.57	22.66
20.54	22.68
20.58	22.69
20.58	22.68
20.63	22.67
20.62	22.65
20.61	22.61
20.60	22.65
20.56	22.69
20.53	22.72
20.53	22.75
20.54	22.73
20.53	22.67
20.60	22.61
20.58	22.61
20.55	22.57
20.56	22.58
20.51	22.59
20.53	22.54
20.51	22.57
20.55	22.60
20.59	22.60
20.59	22.65
20.63	22.62
20.68	22.56
20.65	22.60
20.65	22.58
20.64	22.61
20.56	22.62
20.53	22.57
20.51	22.58
20.52	22.57
20.54	22.59
20.62	22.66
20.62	22.63
20.60	22.62
20.62	22.62
20.58	22.64
20.59	22.67
20.59	22.70
20.56	22.72
20.57	22.65
20.59	22.62
20.60	22.59
20.63	22.52
20.64	22.55
20.60	22.60
20.63	22.62
20.62	22.69
20.55	22.62
20.53	22.65
20.51	22.71
20.56	22.67
20.64	22.67
20.67	22.58
20.65	22.56
20.60	22.59
20.55	22.65
20.52	22.67
20.50	22.62
20.48	22.60
20.54	22.61
20.56	22.64
20.61	22.68
20.64	22.70
20.58	22.74
20.64	22.73
20.63	22.67
20.64	22.64
20.67	22.62
20.62	22.65
20.64	22.65
20.61	22.65
20.60	22.66
20.57	22.61
20.60	22.64
20.58	22.65
20.59	22.61
20.65	22.62
20.64	22.60
20.66	22.53
20.65	22.55
20.64	22.57
20.60	22.56
20.63	22.60
20.67	22.56
20.66	22.58
20.63	22.62
20.58	22.64
20.52	22.67
20.48	22.67
20.51	22.64
20.57	22.61
20.56	22.63
20.62	22.61
20.64	22.61
20.64	22.66
20.64	22.62
20.59	22.67
20.62	22.67
20.59	22.65
20.61	22.66
20.67	22.66
20.66	22.72
20.62	22.69
20.61	22.68
20.56	22.63
20.54	22.59
20.57	22.68
20.56	22.69
20.63	22.71
20.62	22.71
20.63	22.61
20.64	22.63
20.64	22.64
20.64	22.69
20.66	22.71
20.67	22.71
20.69	22.69
20.66	22.59
20.62	22.64
20.64	22.66
20.60	22.67
20.64	22.71
20.61	22.69
20.55	22.63
20.55	22.62
20.53	22.62
20.59	22.60
20.62	22.61
20.60	22.60
20.66	22.63
20.63	22.67
20.64	22.63
20.66	22.62
20.60	22.63
20.63	22.57
20.59	22.62
20.58	22.68
20.61	22.68
20.60	22.70
20.63	22.70
20.65	22.68
20.61	22.68
20.57	22.62
20.57	22.61
20.57	22.63
20.54	22.59
20.58	22.63
20.57	22.65
20.54	22.61
20.55	22.70
20.52	22.73
20.56	22.76
20.58	22.78
20.60	22.69
20.55	22.70
20.49	22.65
20.56	22.63
20.61	22.67
20.70	22.63
20.70	22.64
20.65	22.67
20.63	22.63
20.60	22.59
20.62	22.60
20.63	22.55
20.65	22.56
20.63	22.65
20.64	22.67
20.60	22.66
20.55	22.71
20.57	22.63
20.54	22.59
20.63	22.60
20.64	22.53
20.60	22.60
20.60	22.63
20.57	22.71
20.60	22.69
20.60	22.66
20.61	22.61
20.57	22.54
20.52	22.55
20.54	22.58
20.58	22.58
20.55	22.52
20.62	22.52
20.61	22.47
20.61	22.46
20.67	22.52
20.63	22.56
20.62	22.60
20.57	22.60
20.53	22.58
20.53	22.55
20.57	22.51
20.62	22.54
20.60	22.58
20.66	22.64
20.62	22.69
20.60	22.70
20.64	22.73
20.61	22.70
20.63	22.67
20.62	22.67
20.60	22.68
20.58	22.71
20.60	22.72
20.64	22.73
20.58	22.67
20.59	22.61
20.60	22.62
20.59	22.60
20.61	22.65
20.60	22.67
20.56	22.67
20.53	22.63
20.58	22.57
20.62	22.57
20.64	22.51
20.65	22.57
20.60	22.63
20.59	22.59
20.54	22.56
20.60	22.52
20.63	22.50
20.62	22.57
20.73	22.68
20.66	22.66
20.70	22.62
20.67	22.61
20.59	22.58
20.62	22.61
20.62	22.62
20.68	22.66
20.69	22.69
20.63	22.68
20.57	22.65
20.51	22.59
20.52	22.53
20.56	22.56
20.61	22.63
20.65	22.64
20.61	22.67
20.63	22.62
20.61	22.60
20.63	22.60
20.70	22.61
20.66	22.62
20.63	22.61
20.62	22.57
20.56	22.52
20.56	22.53
20.58	22.49
20.57	22.57
20.58	22.60
20.58	22.61
20.59	22.65
20.58	22.53
20.63	22.51
20.68	22.48
20.62	22.56
20.60	22.64
20.58	22.68
20.59	22.70
20.65	22.63
20.65	22.67
20.61	22.66
20.62	22.65
20.59	22.65
20.59	22.54
20.61	22.52
20.55	22.45
20.61	22.48
20.62	22.49
20.68	22.50
20.70	22.54
20.65	22.55
20.60	22.63
20.56	22.69
20.50	22.74
20.48	22.68
20.55	22.64
20.59	22.58
20.67	22.56
20.66	22.57
20.65	22.62
20.58	22.65
20.55	22.63
20.58	22.65
20.54	22.64
20.60	22.68
20.60	22.67
20.59	22.70
20.69	22.70
20.69	22.67
20.67	22.67
20.61	22.62
20.55	22.58
20.55	22.57
20.52	22.63
20.59	22.68
20.60	22.73
20.61	22.73
20.62	22.65
20.60	22.67
20.59	22.66
20.54	22.60
20.56	22.68
20.61	22.63
20.61	22.60
20.65	22.66
20.60	22.60
20.58	22.61
20.60	22.61
20.59	22.62
20.65	22.65
20.65	22.67
20.60	22.66
20.58	22.67
20.60	22.66
20.55	22.64
20.58	22.64
20.57	22.60
20.48	22.64
20.55	22.63
20.55	22.60
20.54	22.62
20.56	22.64
20.48	22.67
20.51	22.69
20.54	22.69
20.58	22.65
