# Supplementary material for: Real-time 3T MRI-guided cardiovascular catheterization in a porcine model using a glass-fiber epoxy-based guidewire
Source: PLoS One. 2020 Feb 26;15(2):e0229711. doi: 10.1371/journal.pone.0229711 (PMC7043930; doi:10.1371/journal.pone.0229711)
Supplement: S1 Datafile — These temperature recordings correspond to Fig 6 in the manuscript. (ZIP) [file pone.0229711.s001.zip › S3/Phantom_Heating_Experiments_Data/Guidewires_only/Phantom_MetalGuidewire_Pos2_realtime_gre.csv]

20.17	23.07
20.15	23.10
20.12	23.07
20.10	23.09
20.07	23.08
20.12	23.05
20.16	23.02
20.17	23.02
20.21	23.01
20.16	23.02
20.12	23.08
20.13	23.05
20.10	23.06
20.11	23.02
20.17	23.01
20.12	22.95
20.16	22.97
20.16	22.99
20.11	22.97
20.15	23.03
20.10	23.05
20.13	23.05
20.11	23.05
20.11	23.05
20.14	23.04
20.08	23.09
20.16	23.09
20.13	23.11
20.15	23.05
20.15	23.01
20.09	23.01
20.11	22.98
20.08	23.02
20.08	23.02
20.05	23.02
19.99	23.02
19.96	22.99
19.98	22.98
20.02	23.01
20.09	22.98
20.14	23.06
20.19	23.13
20.20	23.10
20.22	23.12
20.22	23.07
20.20	23.03
20.16	23.02
20.15	22.98
20.20	22.99
20.23	22.95
20.28	23.01
20.22	23.03
20.18	23.02
20.11	23.04
20.13	22.94
20.17	22.94
20.15	22.93
20.18	22.90
20.13	22.94
20.11	22.96
20.17	22.98
20.15	23.03
20.15	23.07
20.17	23.04
20.09	23.06
20.14	23.06
20.19	23.06
20.18	23.03
20.21	23.01
20.24	23.03
20.20	22.96
20.21	23.05
20.24	23.05
20.18	23.04
20.17	23.04
20.18	22.97
20.16	23.00
20.15	22.99
20.16	22.98
20.16	23.03
20.15	23.04
20.16	23.02
20.18	23.04
20.18	23.05
20.17	23.00
20.25	23.05
20.27	23.07
20.26	23.08
20.21	23.08
20.16	23.06
20.07	23.03
20.08	22.96
20.15	23.04
20.12	23.02
20.20	23.06
20.15	23.12
20.16	23.08
20.15	23.08
20.13	23.05
20.13	23.04
20.10	23.02
20.10	23.04
20.08	23.08
20.09	23.06
20.10	23.08
20.07	23.06
20.11	23.06
20.10	23.04
20.12	23.05
20.19	23.04
20.20	22.99
20.21	23.04
20.20	23.03
20.14	23.03
20.06	23.03
20.09	22.98
20.07	22.95
20.14	22.94
20.19	22.97
20.19	23.00
20.22	22.98
20.21	23.03
20.25	23.02
20.25	23.00
20.30	23.05
20.28	23.08
20.26	23.03
20.24	23.05
20.18	23.06
20.18	23.01
20.12	23.04
20.13	22.94
20.17	22.91
20.16	23.00
20.16	22.99
20.16	23.07
20.12	23.10
20.16	23.03
20.17	23.01
20.16	23.03
20.17	23.00
20.11	23.05
20.12	23.08
20.14	23.07
20.11	23.11
20.12	23.06
20.19	23.07
20.19	23.10
20.19	23.08
20.19	23.05
20.12	23.01
20.10	23.01
20.12	22.99
20.13	23.00
20.15	23.04
20.09	23.04
20.09	23.09
20.09	23.16
20.08	23.09
20.11	23.06
20.08	23.04
20.05	22.98
20.08	23.00
20.09	22.98
20.11	22.97
20.09	22.98
20.07	23.01
20.10	23.05
20.07	23.05
20.13	23.03
20.19	23.03
20.18	23.00
20.20	23.00
20.16	23.05
20.10	23.09
20.13	23.12
20.12	23.12
20.10	23.05
20.09	23.04
20.08	23.00
20.10	22.98
20.10	23.04
20.13	23.01
20.12	23.04
20.14	23.04
20.22	23.00
20.18	23.00
20.10	22.98
20.13	23.03
20.04	23.07
20.06	23.08
20.13	23.13
20.15	23.09
20.19	23.04
20.17	23.05
20.11	23.01
20.04	23.04
20.04	23.05
20.07	23.09
20.08	23.09
20.12	23.05
20.13	23.05
20.08	22.97
20.08	22.99
20.11	23.07
20.10	23.07
20.13	23.11
20.14	23.15
20.13	23.11
20.15	23.14
20.13	23.15
20.11	23.07
20.10	23.04
20.06	23.02
20.08	23.06
20.18	23.04
20.16	23.06
20.16	23.02
20.19	22.96
20.16	23.01
20.13	22.92
20.10	22.93
19.99	22.92
19.95	22.89
19.99	22.98
20.02	23.02
20.07	23.05
20.06	23.09
20.06	23.10
20.05	23.07
20.03	23.05
20.02	22.99
20.05	22.97
20.09	22.99
20.11	23.01
20.10	23.04
20.04	23.05
20.02	22.98
20.03	22.99
20.04	23.02
20.05	23.04
20.07	23.08
20.08	23.08
20.10	23.05
20.11	23.04
20.12	23.07
20.08	23.03
20.10	23.05
20.08	22.99
20.12	22.95
20.11	22.96
20.11	22.95
20.17	22.98
20.13	22.95
20.16	23.04
20.16	23.01
20.12	23.02
20.12	23.07
20.11	22.98
20.09	22.98
20.07	22.99
20.07	22.93
20.10	22.89
20.07	22.93
20.11	22.95
20.08	22.99
20.05	22.98
20.11	23.01
20.09	22.97
20.13	22.93
20.12	23.02
20.06	23.03
20.05	23.08
20.05	23.08
20.01	23.03
20.01	23.04
20.00	22.99
19.98	22.97
20.06	23.00
20.11	22.96
20.17	22.94
20.11	22.98
20.03	22.99
20.02	22.94
19.98	22.93
20.06	22.95
20.09	22.93
20.07	22.95
20.08	23.02
20.11	23.00
20.11	22.94
20.13	22.92
20.15	22.89
20.10	22.90
20.09	22.96
20.12	22.99
20.13	23.00
20.14	23.01
20.14	22.98
20.12	23.01
20.05	22.98
20.06	22.92
20.11	22.97
20.10	22.99
20.15	23.02
20.16	23.07
20.19	23.08
20.17	23.01
20.13	23.02
20.12	23.00
20.05	22.96
20.11	23.00
20.13	23.02
20.14	23.05
20.17	23.13
20.17	23.14
20.18	23.05
20.14	23.11
20.07	23.10
20.06	23.05
20.05	23.13
20.11	23.10
20.20	23.03
20.21	23.00
20.20	22.94
20.21	22.89
20.11	22.91
20.06	22.95
20.12	22.97
20.13	23.04
20.12	23.07
20.14	23.10
20.10	23.14
20.13	23.10
20.16	23.04
20.14	23.05
20.14	22.97
20.15	23.00
20.15	22.96
20.14	22.91
20.13	22.98
20.10	22.99
20.10	23.05
20.13	23.11
20.14	23.09
20.14	23.05
20.16	23.05
20.11	23.06
20.13	23.08
20.13	23.07
20.10	23.07
20.12	23.03
20.07	22.98
20.07	22.99
20.06	23.00
20.02	23.03
20.02	23.05
20.03	23.07
20.02	23.09
20.03	23.07
20.09	23.11
20.14	23.04
20.18	22.99
20.21	22.98
20.16	22.97
20.08	23.01
20.03	23.03
