# Supplementary material for: Real-time 3T MRI-guided cardiovascular catheterization in a porcine model using a glass-fiber epoxy-based guidewire
Source: PLoS One. 2020 Feb 26;15(2):e0229711. doi: 10.1371/journal.pone.0229711 (PMC7043930; doi:10.1371/journal.pone.0229711)
Supplement: S1 Datafile — These temperature recordings correspond to Fig 6 in the manuscript. (ZIP) [file pone.0229711.s001.zip › S3/Phantom_Heating_Experiments_Data/Guidewires_only/Phantom_MetalGuidewire_Pos2_realtime_tse.csv]

19.95	22.61
19.98	22.60
19.98	22.63
19.98	22.66
19.99	22.64
19.96	22.66
19.90	22.67
19.83	22.64
19.84	22.65
19.86	22.62
19.84	22.59
19.85	22.55
19.82	22.57
19.78	22.58
19.85	22.56
19.90	22.62
19.90	22.63
19.94	22.60
19.92	22.64
19.84	22.63
19.81	22.60
19.77	22.58
19.78	22.56
19.83	22.51
19.89	22.46
19.91	22.51
19.93	22.53
19.91	22.59
19.88	22.59
19.89	22.61
19.85	22.61
19.90	22.59
19.95	22.63
19.98	22.62
20.00	22.60
20.02	22.60
20.01	22.64
19.97	22.60
19.95	22.58
19.95	22.56
19.99	22.53
20.04	22.55
20.10	22.63
20.09	22.63
20.07	22.65
20.09	22.66
20.11	22.67
20.11	22.70
20.14	22.69
20.17	22.72
20.23	22.69
20.18	22.74
20.15	22.70
20.13	22.68
20.10	22.65
20.17	22.58
20.21	22.66
20.29	22.68
20.26	22.72
20.30	22.69
20.31	22.69
20.27	22.67
20.35	22.64
20.35	22.66
20.35	22.64
20.36	22.60
20.34	22.57
20.33	22.59
20.30	22.66
20.35	22.71
20.32	22.78
20.37	22.74
20.43	22.67
20.43	22.67
20.43	22.65
20.41	22.69
20.39	22.69
20.34	22.70
20.40	22.66
20.41	22.68
20.38	22.75
20.44	22.74
20.40	22.80
20.43	22.76
20.48	22.69
20.42	22.69
20.38	22.69
20.29	22.72
20.30	22.78
20.36	22.74
20.50	22.67
20.57	22.63
20.58	22.60
20.57	22.58
20.52	22.65
20.50	22.70
20.50	22.72
20.47	22.71
20.54	22.74
20.54	22.65
20.58	22.63
20.62	22.69
20.57	22.64
20.61	22.69
20.58	22.73
20.57	22.72
20.57	22.72
20.56	22.72
20.57	22.69
20.55	22.74
20.54	22.76
20.54	22.78
20.50	22.77
20.55	22.73
20.55	22.68
20.52	22.69
20.53	22.67
20.50	22.68
20.51	22.73
20.50	22.72
20.54	22.75
20.58	22.78
20.64	22.76
20.66	22.74
20.64	22.79
20.57	22.77
20.50	22.75
20.53	22.75
20.55	22.69
20.57	22.74
20.60	22.72
20.57	22.76
20.59	22.75
20.57	22.77
20.57	22.84
20.54	22.84
20.55	22.84
20.57	22.81
20.54	22.76
20.54	22.73
20.50	22.73
20.50	22.73
20.57	22.72
20.64	22.75
20.71	22.76
20.67	22.77
20.67	22.79
20.65	22.79
20.66	22.77
20.72	22.74
20.67	22.76
20.65	22.80
20.64	22.80
20.57	22.82
20.61	22.82
20.64	22.81
20.64	22.86
20.70	22.86
20.67	22.87
20.66	22.90
20.64	22.81
20.63	22.82
20.68	22.83
20.68	22.75
20.67	22.79
20.66	22.81
20.64	22.80
20.66	22.82
20.68	22.82
20.64	22.80
20.68	22.83
20.70	22.83
20.72	22.85
20.72	22.85
20.70	22.83
20.68	22.86
20.65	22.86
20.68	22.94
20.64	22.95
20.63	22.92
20.63	22.91
20.67	22.83
20.75	22.82
20.75	22.85
20.75	22.86
20.71	22.89
20.68	22.84
20.67	22.80
20.71	22.83
20.69	22.83
20.69	22.81
20.76	22.91
20.76	22.86
20.85	22.83
20.93	22.93
20.91	22.81
20.89	22.84
20.83	22.86
20.73	22.84
20.69	22.93
20.73	22.93
20.76	22.96
20.84	22.93
20.86	22.91
20.84	22.90
20.80	22.85
20.78	22.88
20.76	22.82
20.74	22.83
20.81	22.84
20.82	22.84
20.83	22.87
20.87	22.89
20.84	22.91
20.82	22.90
20.82	22.90
20.79	22.91
20.80	22.87
20.81	22.89
20.85	22.91
20.87	22.93
20.84	23.01
20.84	22.99
20.81	22.98
20.82	22.94
20.88	22.90
20.87	22.93
20.90	22.99
20.93	22.97
20.94	22.95
20.93	22.91
20.91	22.86
20.84	22.87
20.80	22.91
20.79	22.89
20.79	22.96
20.83	22.94
20.88	22.92
20.92	22.98
20.90	22.94
20.86	22.90
20.82	22.90
20.84	22.91
20.83	22.94
20.86	23.00
20.81	23.00
20.77	22.98
20.80	22.95
20.79	22.94
20.84	22.91
20.83	22.90
20.82	22.98
20.84	22.97
20.82	23.02
20.83	23.01
20.88	22.92
20.83	22.90
20.87	22.93
20.90	22.93
20.88	22.99
20.92	23.03
20.89	23.00
20.91	23.06
20.98	23.03
20.97	23.01
20.96	23.01
20.97	22.93
20.90	22.96
20.89	22.93
20.91	22.96
20.89	23.01
20.87	23.00
20.89	23.07
20.96	23.09
20.93	23.07
20.93	23.11
20.94	23.08
20.88	23.05
20.93	23.04
20.95	23.04
20.99	23.01
21.00	22.98
20.94	22.98
20.93	22.98
20.88	23.02
20.84	23.10
20.92	23.08
20.97	23.07
20.99	23.06
20.98	23.01
20.96	23.02
20.92	22.97
20.95	22.99
20.99	22.97
21.00	23.02
21.04	23.04
21.01	22.99
21.00	23.04
20.95	23.03
20.95	23.04
20.91	23.03
20.94	23.04
20.97	23.04
20.91	23.06
20.95	23.12
20.92	23.07
20.88	23.08
20.94	23.09
20.90	23.03
20.94	23.10
20.96	23.09
20.95	23.04
21.02	23.06
21.04	22.99
21.03	22.96
21.02	23.03
20.99	23.09
20.94	23.13
20.97	23.14
20.96	23.15
20.94	23.13
20.92	23.11
20.94	23.08
20.93	22.99
20.90	22.95
20.92	22.95
20.90	23.02
20.90	23.07
20.90	23.11
20.91	23.14
20.92	23.13
20.98	23.16
20.99	23.17
20.96	23.15
20.93	23.12
20.84	23.08
20.83	23.06
20.82	23.05
20.78	23.05
20.75	23.07
20.71	23.08
20.71	23.09
20.76	23.12
20.77	23.13
20.77	23.09
20.78	23.11
20.76	23.12
20.74	23.08
20.73	23.08
20.72	23.05
20.70	23.00
20.72	23.03
20.72	23.03
20.73	22.99
20.71	23.00
20.71	23.01
20.63	23.04
20.60	23.10
20.53	23.18
20.45	23.23
20.51	23.19
20.54	23.20
20.61	23.13
20.71	23.06
20.76	23.10
20.70	23.10
20.71	23.07
20.69	23.08
20.63	23.05
20.66	23.01
20.66	23.08
