# Supplementary material for: Real-time 3T MRI-guided cardiovascular catheterization in a porcine model using a glass-fiber epoxy-based guidewire
Source: PLoS One. 2020 Feb 26;15(2):e0229711. doi: 10.1371/journal.pone.0229711 (PMC7043930; doi:10.1371/journal.pone.0229711)
Supplement: S1 Datafile — These temperature recordings correspond to Fig 6 in the manuscript. (ZIP) [file pone.0229711.s001.zip › S3/Phantom_Heating_Experiments_Data/Guidewires_only/Phantom_MetalGuidewire_Pos3_realtime_gre.csv]

19.78	23.36
19.70	23.31
19.68	23.27
19.67	23.24
19.71	23.22
19.78	23.27
19.83	23.29
19.87	23.37
19.84	23.36
19.82	23.29
19.82	23.27
19.77	23.24
19.74	23.19
19.71	23.18
19.69	23.14
19.68	23.10
19.66	23.15
19.69	23.21
19.71	23.21
19.75	23.19
19.82	23.20
19.81	23.20
19.83	23.19
19.77	23.25
19.74	23.25
19.71	23.23
19.64	23.27
19.66	23.28
19.66	23.21
19.73	23.23
19.74	23.21
19.75	23.18
19.80	23.23
19.79	23.21
19.77	23.24
19.79	23.19
19.77	23.17
19.76	23.19
19.74	23.17
19.72	23.16
19.69	23.12
19.65	23.12
19.72	23.15
19.74	23.21
19.74	23.25
19.80	23.26
19.77	23.24
19.75	23.23
19.73	23.25
19.67	23.20
19.64	23.22
19.63	23.24
19.69	23.18
19.72	23.18
19.76	23.16
19.74	23.17
19.72	23.24
19.73	23.26
19.69	23.25
19.74	23.24
19.73	23.19
19.70	23.22
19.75	23.21
19.74	23.22
19.74	23.28
19.72	23.27
19.69	23.24
19.66	23.23
19.63	23.13
19.67	23.20
19.74	23.20
19.74	23.23
19.75	23.18
19.76	23.17
19.69	23.20
19.69	23.21
19.70	23.22
19.71	23.23
19.75	23.21
19.73	23.23
19.81	23.23
19.78	23.26
19.77	23.26
19.76	23.22
19.71	23.22
19.71	23.21
19.68	23.20
19.69	23.19
19.64	23.20
19.61	23.16
19.64	23.15
19.68	23.18
19.76	23.20
19.80	23.24
19.80	23.30
19.75	23.29
19.71	23.23
19.74	23.20
19.71	23.17
19.76	23.16
19.75	23.21
19.65	23.18
19.72	23.16
19.73	23.20
19.77	23.18
19.87	23.23
19.86	23.22
19.83	23.22
19.76	23.22
19.72	23.15
19.71	23.16
19.74	23.18
19.82	23.20
19.82	23.20
19.85	23.19
19.81	23.15
19.75	23.13
19.77	23.16
19.67	23.14
19.70	23.18
19.69	23.21
19.67	23.20
19.72	23.24
19.73	23.20
19.75	23.20
19.78	23.26
19.75	23.23
19.72	23.25
19.72	23.30
19.68	23.25
19.73	23.26
19.73	23.26
19.69	23.22
19.67	23.18
19.62	23.17
19.62	23.17
19.67	23.15
19.71	23.17
19.72	23.19
19.70	23.22
19.72	23.23
19.75	23.24
19.78	23.24
19.83	23.21
19.78	23.21
19.75	23.22
19.75	23.20
19.77	23.20
19.75	23.22
19.76	23.19
19.76	23.20
19.74	23.19
19.81	23.20
19.80	23.25
19.78	23.15
19.68	23.16
19.66	23.12
19.73	23.09
19.77	23.19
19.80	23.19
19.78	23.16
19.70	23.18
19.71	23.15
19.73	23.15
19.73	23.21
19.74	23.26
19.65	23.29
19.66	23.28
19.65	23.27
19.70	23.21
19.77	23.16
19.80	23.14
19.87	23.13
19.83	23.15
19.80	23.15
19.76	23.20
19.68	23.21
19.71	23.19
19.71	23.19
19.68	23.20
19.67	23.21
19.65	23.19
19.68	23.20
19.71	23.15
19.80	23.16
19.77	23.19
19.77	23.20
19.80	23.22
19.76	23.20
19.78	23.22
19.75	23.25
19.76	23.28
19.77	23.26
19.73	23.22
19.69	23.16
19.64	23.14
19.61	23.15
19.60	23.20
19.67	23.24
19.64	23.22
19.69	23.20
19.76	23.14
19.75	23.14
19.80	23.19
19.78	23.23
19.71	23.28
19.70	23.29
19.71	23.22
19.68	23.24
19.71	23.19
19.71	23.16
19.68	23.21
19.69	23.22
19.72	23.23
19.72	23.26
19.75	23.21
19.76	23.20
19.72	23.15
19.70	23.13
19.67	23.12
19.64	23.07
19.68	23.10
19.68	23.13
19.71	23.14
19.77	23.14
19.75	23.13
19.73	23.13
19.69	23.13
19.65	23.16
19.59	23.18
19.64	23.16
19.67	23.18
19.73	23.15
19.78	23.16
19.78	23.12
19.79	23.16
19.76	23.24
19.77	23.22
19.83	23.26
19.84	23.22
19.82	23.13
19.78	23.10
19.75	23.11
19.75	23.19
19.74	23.20
19.72	23.24
19.74	23.18
19.71	23.19
19.72	23.20
19.76	23.20
19.72	23.22
19.66	23.19
19.64	23.21
19.60	23.19
19.60	23.22
19.65	23.26
19.63	23.19
19.65	23.22
19.67	23.18
19.68	23.20
19.72	23.26
19.76	23.26
19.70	23.28
19.66	23.20
19.66	23.18
19.65	23.21
19.66	23.15
19.72	23.20
19.72	23.19
19.76	23.13
19.79	23.20
19.80	23.19
19.83	23.21
19.79	23.26
19.81	23.23
19.78	23.23
19.77	23.22
19.74	23.19
19.69	23.16
19.66	23.14
19.64	23.12
19.71	23.15
19.75	23.16
19.78	23.18
19.83	23.14
19.78	23.11
19.74	23.14
19.76	23.15
19.74	23.22
19.70	23.24
19.67	23.26
19.65	23.23
19.64	23.20
19.71	23.20
19.75	23.20
19.69	23.17
19.69	23.16
19.71	23.12
19.69	23.13
19.76	23.21
19.71	23.26
19.69	23.29
19.72	23.28
19.70	23.20
19.74	23.15
19.76	23.15
19.75	23.12
19.72	23.16
19.69	23.16
19.60	23.12
19.54	23.08
19.57	23.03
19.62	23.05
19.67	23.05
19.69	23.10
19.67	23.11
19.66	23.12
19.61	23.10
19.65	23.08
19.69	23.10
19.73	23.13
19.82	23.18
19.81	23.20
19.77	23.24
19.74	23.25
19.68	23.23
19.67	23.19
19.67	23.16
19.57	23.13
19.57	23.13
19.54	23.15
19.56	23.14
19.63	23.17
19.67	23.16
19.77	23.19
19.80	23.21
19.75	23.12
19.73	23.14
19.71	23.10
19.69	23.09
19.74	23.16
19.76	23.18
19.72	23.16
19.75	23.11
19.72	23.11
19.73	23.12
19.75	23.19
19.70	23.26
19.72	23.21
19.70	23.23
19.62	23.21
19.68	23.19
19.67	23.20
19.71	23.15
19.80	23.11
19.75	23.11
19.74	23.17
19.67	23.20
19.66	23.24
19.69	23.23
19.69	23.17
19.74	23.12
19.74	23.09
19.74	23.11
19.69	23.12
19.67	23.13
19.66	23.17
19.65	23.23
19.68	23.27
19.71	23.29
19.69	23.26
19.67	23.24
19.69	23.22
19.64	23.24
19.62	23.20
19.69	23.19
19.65	23.20
19.69	23.15
19.68	23.19
19.62	23.17
19.68	23.11
19.74	23.21
19.74	23.17
19.77	23.19
19.71	23.23
19.67	23.14
19.68	23.19
19.63	23.20
19.64	23.16
19.63	23.13
19.63	23.09
