# Supplementary material for: Real-time 3T MRI-guided cardiovascular catheterization in a porcine model using a glass-fiber epoxy-based guidewire
Source: PLoS One. 2020 Feb 26;15(2):e0229711. doi: 10.1371/journal.pone.0229711 (PMC7043930; doi:10.1371/journal.pone.0229711)
Supplement: S1 Datafile — These temperature recordings correspond to Fig 6 in the manuscript. (ZIP) [file pone.0229711.s001.zip › S3/Phantom_Heating_Experiments_Data/Guidewires_only/Phantom_MRguidewire_Pos1_realtime_tse.csv]

20.12	20.12
20.09	20.12
20.11	20.14
20.13	20.13
20.14	20.13
20.16	20.17
20.09	20.19
20.06	20.24
20.05	20.26
20.06	20.22
20.15	20.19
20.14	20.10
20.16	20.09
20.18	20.06
20.15	20.09
20.16	20.14
20.12	20.15
20.07	20.20
20.08	20.22
20.13	20.26
20.12	20.26
20.12	20.26
20.10	20.27
20.09	20.23
20.10	20.17
20.09	20.18
20.10	20.16
20.03	20.12
20.03	20.08
20.04	20.04
20.03	20.01
20.09	20.07
20.08	20.10
20.12	20.16
20.12	20.20
20.15	20.19
20.12	20.19
20.10	20.12
20.05	20.14
20.03	20.12
20.01	20.14
20.03	20.16
20.10	20.14
20.10	20.21
20.10	20.17
20.10	20.19
20.09	20.19
20.08	20.09
20.13	20.13
20.08	20.10
20.07	20.12
20.08	20.13
20.07	20.12
20.11	20.08
20.14	20.14
20.12	20.20
20.09	20.22
20.10	20.26
20.03	20.20
20.09	20.16
20.11	20.13
20.11	20.13
20.16	20.13
20.09	20.17
20.11	20.18
20.12	20.25
20.10	20.25
20.09	20.23
20.08	20.20
20.05	20.13
20.03	20.09
20.03	20.11
20.03	20.11
20.02	20.20
20.02	20.26
20.01	20.26
19.97	20.26
19.99	20.21
20.01	20.18
20.05	20.15
20.04	20.17
19.98	20.17
19.99	20.12
19.99	20.14
20.03	20.13
20.07	20.13
20.08	20.16
20.07	20.16
20.06	20.14
20.11	20.06
20.09	20.04
20.07	20.02
20.09	20.09
20.08	20.18
20.09	20.18
20.12	20.19
20.11	20.19
20.11	20.15
20.14	20.19
20.16	20.18
20.13	20.18
20.12	20.22
20.13	20.22
20.10	20.18
20.11	20.18
20.05	20.17
19.97	20.14
19.98	20.15
19.99	20.12
20.05	20.11
20.11	20.11
20.09	20.12
20.11	20.10
20.15	20.13
20.15	20.17
20.10	20.22
20.03	20.26
19.99	20.26
20.02	20.23
20.06	20.21
20.09	20.12
20.14	20.12
20.13	20.14
20.15	20.11
20.19	20.15
20.13	20.18
20.12	20.16
20.09	20.14
20.08	20.21
20.08	20.22
20.10	20.27
20.09	20.28
20.09	20.18
20.14	20.12
20.11	20.09
20.11	20.16
20.08	20.22
20.08	20.25
20.07	20.22
20.11	20.18
20.10	20.19
20.07	20.19
20.07	20.22
20.04	20.19
20.03	20.18
20.10	20.17
20.06	20.12
20.06	20.14
20.08	20.16
19.99	20.19
20.08	20.24
20.10	20.25
20.00	20.21
20.03	20.15
19.99	20.12
20.01	20.03
20.11	20.08
20.08	20.09
20.07	20.08
20.10	20.19
20.05	20.17
20.03	20.23
20.01	20.29
19.95	20.26
19.98	20.24
20.00	20.22
20.02	20.19
20.01	20.18
20.06	20.21
20.06	20.20
20.08	20.20
20.13	20.24
20.08	20.24
20.08	20.22
20.05	20.19
20.00	20.13
20.05	20.12
20.02	20.12
20.06	20.14
20.09	20.18
20.09	20.16
20.18	20.20
20.15	20.16
20.12	20.14
20.06	20.20
20.04	20.22
20.05	20.30
20.16	20.31
20.19	20.25
20.16	20.20
20.17	20.15
20.08	20.21
20.04	20.18
20.02	20.23
19.97	20.26
20.02	20.18
19.99	20.21
20.02	20.23
20.05	20.22
20.01	20.21
20.01	20.19
20.00	20.15
20.00	20.11
19.95	20.15
20.03	20.18
20.03	20.19
20.01	20.25
20.02	20.27
20.00	20.22
20.04	20.22
19.98	20.18
19.96	20.15
19.92	20.16
19.91	20.18
19.96	20.18
20.00	20.19
20.04	20.21
20.07	20.18
20.08	20.16
20.15	20.18
20.15	20.16
20.10	20.17
20.09	20.17
20.03	20.14
20.04	20.14
20.05	20.14
20.05	20.14
20.02	20.12
19.95	20.11
19.94	20.09
19.89	20.08
19.92	20.14
19.98	20.17
20.00	20.16
20.06	20.21
20.04	20.17
19.98	20.13
19.97	20.16
20.06	20.16
20.09	20.19
20.14	20.23
20.16	20.23
20.12	20.24
20.11	20.24
20.09	20.23
20.07	20.24
20.11	20.21
20.13	20.20
20.14	20.21
20.10	20.17
20.05	20.17
20.03	20.19
19.99	20.19
20.03	20.25
20.06	20.21
20.07	20.16
20.09	20.17
20.09	20.13
20.05	20.25
20.07	20.24
20.11	20.19
20.10	20.21
20.11	20.19
20.08	20.23
20.07	20.28
20.05	20.26
20.04	20.23
20.02	20.22
20.02	20.20
20.09	20.19
20.15	20.17
20.12	20.16
20.13	20.13
20.08	20.14
20.05	20.15
20.01	20.18
20.04	20.20
20.06	20.24
20.09	20.24
20.20	20.26
20.21	20.27
20.18	20.22
20.11	20.21
20.05	20.15
20.01	20.15
20.01	20.17
20.02	20.19
19.96	20.22
19.99	20.23
19.94	20.25
19.99	20.27
20.01	20.29
20.01	20.27
20.04	20.26
20.07	20.28
20.05	20.29
20.06	20.30
20.05	20.28
20.04	20.29
20.05	20.30
20.03	20.28
20.11	20.31
20.10	20.28
20.05	20.33
20.03	20.36
19.97	20.39
19.91	20.37
19.96	20.31
20.00	20.28
20.04	20.22
20.12	20.23
20.09	20.21
20.09	20.24
20.01	20.23
20.00	20.25
20.02	20.22
20.04	20.20
20.13	20.19
20.06	20.17
20.07	20.19
20.08	20.22
20.09	20.18
20.13	20.15
20.12	20.19
20.08	20.17
20.04	20.30
20.07	20.29
20.06	20.25
20.04	20.27
20.03	20.19
20.00	20.19
20.00	20.20
20.03	20.13
20.08	20.14
20.09	20.15
20.09	20.14
20.07	20.19
20.01	20.16
20.04	20.19
20.06	20.19
20.11	20.16
20.17	20.19
20.11	20.23
20.09	20.25
20.06	20.26
20.02	20.27
20.05	20.18
20.06	20.18
20.01	20.20
20.07	20.16
20.03	20.19
19.99	20.15
20.04	20.17
20.06	20.24
20.11	20.25
20.08	20.31
20.06	20.30
20.01	20.27
19.98	20.24
19.98	20.22
