# Supplementary material for: Real-time 3T MRI-guided cardiovascular catheterization in a porcine model using a glass-fiber epoxy-based guidewire
Source: PLoS One. 2020 Feb 26;15(2):e0229711. doi: 10.1371/journal.pone.0229711 (PMC7043930; doi:10.1371/journal.pone.0229711)
Supplement: S1 Datafile — These temperature recordings correspond to Fig 6 in the manuscript. (ZIP) [file pone.0229711.s001.zip › S3/Phantom_Heating_Experiments_Data/Guidewires_only/Phantom_MetalGuidewire_Pos3_realtime_tse.csv]

19.70	22.92
19.71	22.98
19.76	22.93
19.76	22.96
19.85	22.95
19.85	22.99
19.85	22.98
19.79	23.00
19.79	23.00
19.79	22.97
19.76	22.98
19.81	22.98
19.78	23.00
19.79	22.99
19.80	22.99
19.79	23.00
19.82	22.99
19.81	23.00
19.78	23.01
19.82	22.98
19.82	22.92
19.74	22.95
19.72	22.88
19.69	22.92
19.66	22.90
19.74	22.87
19.78	22.92
19.76	22.90
19.85	22.89
19.80	22.88
19.74	22.89
19.77	22.94
19.73	22.94
19.75	22.96
19.88	23.00
19.98	22.99
20.09	23.04
20.20	23.01
20.29	22.95
20.35	22.95
20.39	22.92
20.51	22.96
20.50	22.94
20.55	22.96
20.60	22.94
20.60	22.94
20.61	22.91
20.60	22.83
20.61	22.83
20.70	22.90
20.79	22.95
20.88	23.02
20.95	23.06
20.95	22.99
20.98	22.95
21.01	22.89
21.05	22.88
21.04	22.92
21.03	22.96
21.00	23.01
20.97	23.00
20.97	22.98
21.03	22.96
21.08	22.95
21.05	22.99
21.06	22.99
21.01	23.01
21.06	23.05
21.16	23.00
21.21	23.00
21.25	23.00
21.27	22.94
21.21	23.01
21.20	23.00
21.27	23.02
21.21	23.06
21.22	22.99
21.27	22.97
21.24	23.01
21.25	23.01
21.33	23.03
21.30	23.06
21.28	23.03
21.33	23.01
21.31	23.03
21.33	22.97
21.35	22.97
21.28	23.00
21.27	23.02
21.26	23.06
21.28	23.07
21.40	23.07
21.44	23.06
21.49	23.02
21.49	22.96
21.50	22.98
21.47	22.97
21.50	23.04
21.47	23.04
21.39	22.99
21.43	23.01
21.44	23.01
21.48	23.00
21.55	22.99
21.54	22.96
21.52	22.95
21.51	22.93
21.52	22.94
21.57	22.93
21.65	22.93
21.56	22.99
21.50	23.03
21.50	23.07
21.45	23.07
21.58	23.02
21.69	22.98
21.70	22.98
21.69	23.01
21.68	23.06
21.63	23.07
21.64	23.06
21.70	23.05
21.65	23.06
21.69	23.08
21.66	23.04
21.65	23.03
21.67	23.02
21.68	23.01
21.68	23.04
21.64	23.00
21.62	23.03
21.62	23.00
21.72	23.04
21.75	23.09
21.80	23.06
21.81	23.06
21.74	23.04
21.73	22.98
21.69	23.00
21.69	23.00
21.69	23.04
21.64	23.09
21.66	23.11
21.64	23.15
21.63	23.16
21.66	23.14
21.61	23.18
21.63	23.13
21.68	23.15
21.78	23.16
21.85	23.12
21.80	23.16
21.76	23.16
21.72	23.16
21.70	23.18
21.71	23.16
21.77	23.15
21.74	23.13
21.79	23.11
21.83	23.11
21.80	23.12
21.77	23.22
21.74	23.29
21.75	23.27
21.81	23.24
21.86	23.17
21.91	23.10
21.89	23.13
21.84	23.14
21.85	23.13
21.83	23.12
21.85	23.11
21.89	23.10
21.91	23.09
21.90	23.12
21.91	23.17
21.87	23.21
21.85	23.22
21.91	23.24
21.88	23.23
21.94	23.18
21.97	23.19
21.94	23.19
21.96	23.20
21.92	23.29
21.91	23.30
21.85	23.29
21.88	23.30
21.90	23.28
21.88	23.30
21.92	23.32
21.89	23.32
21.91	23.25
21.97	23.23
22.01	23.25
22.04	23.27
22.06	23.33
22.00	23.36
22.00	23.28
22.02	23.32
21.94	23.32
22.04	23.30
22.08	23.34
22.05	23.30
22.09	23.22
22.05	23.25
21.98	23.33
22.01	23.31
22.03	23.37
22.02	23.40
22.03	23.33
22.01	23.39
22.00	23.38
22.01	23.32
22.07	23.37
22.08	23.35
22.11	23.37
22.11	23.39
22.04	23.33
22.06	23.29
22.05	23.33
22.08	23.33
22.09	23.36
22.08	23.40
22.08	23.39
22.04	23.42
22.01	23.42
22.02	23.38
22.05	23.36
22.05	23.37
22.07	23.37
22.04	23.35
22.08	23.40
22.08	23.38
22.13	23.37
22.13	23.40
22.08	23.31
22.07	23.30
22.06	23.31
22.06	23.34
22.03	23.40
22.04	23.40
22.09	23.36
22.10	23.37
22.12	23.39
22.12	23.36
22.06	23.40
22.02	23.33
22.02	23.30
22.01	23.31
22.04	23.33
22.14	23.38
22.14	23.40
22.17	23.44
22.20	23.46
22.13	23.46
22.21	23.43
22.21	23.45
22.18	23.34
22.22	23.36
22.19	23.38
22.18	23.34
22.13	23.43
22.11	23.41
22.06	23.44
22.05	23.47
22.16	23.46
22.20	23.42
22.25	23.41
22.27	23.44
22.25	23.45
22.20	23.50
22.22	23.48
22.23	23.47
22.23	23.46
22.23	23.48
22.21	23.49
22.20	23.46
22.16	23.46
22.13	23.39
22.15	23.39
22.17	23.39
22.18	23.37
22.29	23.49
22.26	23.46
22.25	23.48
22.22	23.50
22.17	23.43
22.18	23.47
22.17	23.44
22.15	23.46
22.18	23.49
22.16	23.49
22.23	23.50
22.24	23.48
22.23	23.46
22.26	23.40
22.22	23.40
22.22	23.44
22.24	23.41
22.22	23.45
22.21	23.51
22.24	23.50
22.26	23.51
22.28	23.51
22.25	23.48
22.24	23.42
22.24	23.42
22.24	23.40
22.34	23.41
22.32	23.44
22.34	23.49
22.33	23.54
22.30	23.57
22.30	23.55
22.32	23.58
22.31	23.58
22.32	23.48
22.30	23.47
22.25	23.44
22.29	23.40
22.33	23.44
22.35	23.52
22.39	23.53
22.41	23.58
22.39	23.57
22.39	23.52
22.36	23.51
22.33	23.55
22.29	23.54
22.31	23.57
22.27	23.54
22.20	23.48
22.13	23.53
22.03	23.53
21.97	23.57
21.86	23.58
21.77	23.57
21.71	23.51
21.63	23.53
21.59	23.51
21.60	23.51
21.53	23.54
21.45	23.50
21.46	23.50
21.42	23.49
21.38	23.45
21.43	23.42
21.36	23.45
21.32	23.40
21.29	23.40
21.25	23.45
21.20	23.36
21.12	23.42
21.09	23.44
21.06	23.39
21.12	23.48
21.12	23.46
21.12	23.51
21.12	23.54
21.07	23.52
21.04	23.53
21.02	23.51
21.01	23.48
20.97	23.47
21.01	23.49
21.06	23.50
21.05	23.50
