# Supplementary material for: Real-time 3T MRI-guided cardiovascular catheterization in a porcine model using a glass-fiber epoxy-based guidewire
Source: PLoS One. 2020 Feb 26;15(2):e0229711. doi: 10.1371/journal.pone.0229711 (PMC7043930; doi:10.1371/journal.pone.0229711)
Supplement: S1 Datafile — These temperature recordings correspond to Fig 6 in the manuscript. (ZIP) [file pone.0229711.s001.zip › S3/Phantom_Heating_Experiments_Data/Guidewires_only/Phantom_MRguidewire_Pos1_realtime_gre.csv]

20.25	19.93
20.23	19.91
20.18	19.91
20.16	19.98
20.21	20.00
20.21	20.01
20.18	20.04
20.23	20.04
20.23	20.02
20.23	20.01
20.23	19.97
20.21	19.97
20.24	19.99
20.27	20.04
20.25	20.07
20.20	20.05
20.19	20.07
20.18	20.04
20.21	20.00
20.25	20.00
20.24	19.98
20.21	19.96
20.18	20.03
20.11	20.06
20.08	20.09
20.14	20.09
20.14	20.08
20.20	20.03
20.27	20.03
20.21	20.11
20.28	20.11
20.28	20.07
20.26	20.08
20.28	20.03
20.28	19.99
20.29	20.03
20.22	20.04
20.26	20.06
20.22	20.10
20.22	20.08
20.26	20.07
20.25	20.04
20.28	20.01
20.31	20.05
20.29	20.02
20.22	20.03
20.16	20.03
20.11	20.01
20.12	20.02
20.17	20.04
20.24	20.05
20.24	20.07
20.28	20.13
20.29	20.09
20.27	20.09
20.31	20.01
20.30	20.00
20.24	20.04
20.24	20.02
20.23	20.05
20.18	20.04
20.25	19.99
20.23	20.02
20.19	20.13
20.20	20.11
20.18	20.15
20.17	20.07
20.22	19.98
20.24	19.94
20.24	19.93
20.24	19.99
20.23	19.96
20.23	20.01
20.22	20.02
20.24	20.04
20.24	20.07
20.22	20.05
20.26	20.02
20.23	20.01
20.22	20.07
20.21	20.10
20.15	20.12
20.18	20.11
20.14	20.00
20.14	20.00
20.15	20.03
20.15	20.06
20.19	20.09
20.22	20.07
20.19	20.04
20.20	20.04
20.18	20.06
20.15	20.09
20.19	20.12
20.17	20.14
20.20	20.11
20.24	20.12
20.23	20.08
20.24	20.04
20.22	20.03
20.24	19.99
20.29	20.02
20.31	19.99
20.33	20.01
20.31	20.04
20.24	20.07
20.27	20.09
20.25	20.14
20.24	20.18
20.30	20.15
20.27	20.14
20.28	20.12
20.30	20.06
20.26	20.05
20.22	20.10
20.24	20.03
20.23	20.05
20.19	20.10
20.22	20.06
20.16	20.11
20.17	20.05
20.20	20.02
20.24	20.03
20.26	19.97
20.27	20.05
20.28	20.02
20.20	20.05
20.21	20.07
20.19	20.00
20.18	20.05
20.19	19.99
20.16	19.97
20.17	20.04
20.12	20.02
20.14	20.04
20.18	20.10
20.21	20.10
20.24	20.06
20.23	20.08
20.20	20.07
20.16	20.02
20.11	20.05
20.14	20.04
20.15	20.04
20.17	20.06
20.22	20.10
20.20	20.09
20.19	20.11
20.11	20.11
20.07	20.10
20.06	20.12
20.09	20.11
20.18	20.09
20.27	20.04
20.31	20.02
20.25	19.99
20.21	20.01
20.22	20.08
20.22	20.07
20.25	20.09
20.27	20.10
20.17	20.06
20.12	20.07
20.11	20.06
20.07	20.10
20.15	20.12
20.19	20.11
20.23	20.08
20.24	20.03
20.23	19.97
20.26	20.01
20.24	20.04
20.23	20.06
20.21	20.10
20.17	20.10
20.20	20.06
20.18	20.04
20.19	20.02
20.18	20.01
20.13	20.04
20.18	20.04
20.16	20.05
20.15	20.07
20.16	20.08
20.16	20.05
20.12	20.08
20.11	20.05
20.12	20.01
20.13	20.06
20.17	20.06
20.15	20.05
20.14	20.11
20.15	20.13
20.21	20.06
20.22	20.02
20.22	19.95
20.23	19.94
20.17	20.00
20.19	20.09
20.18	20.13
20.14	20.16
20.13	20.14
20.14	20.10
20.14	20.14
20.14	20.08
20.12	20.11
20.09	20.10
20.07	20.03
20.11	20.02
20.14	19.95
20.17	19.99
20.24	20.01
20.21	19.99
20.19	20.00
20.22	19.98
20.19	19.96
20.22	20.03
20.26	20.10
20.20	20.13
20.22	20.17
20.16	20.15
20.19	20.12
20.20	20.07
20.21	20.08
20.19	20.06
20.15	20.09
20.17	20.13
20.14	20.12
20.20	20.12
20.21	20.12
20.21	20.07
20.21	20.06
20.19	20.11
20.20	20.13
20.22	20.10
20.22	20.13
20.23	20.02
20.24	19.98
20.21	20.00
20.21	19.99
20.19	20.04
20.17	20.01
20.17	20.01
20.19	20.01
20.22	20.03
20.17	20.11
20.17	20.12
20.21	20.12
20.22	20.11
20.26	20.06
20.32	20.02
20.27	19.98
20.27	19.93
20.29	19.92
20.22	19.90
20.21	19.95
20.22	19.97
20.24	19.99
20.23	20.03
20.23	20.05
20.22	20.07
20.14	20.09
20.22	20.08
20.20	20.03
20.17	20.03
20.25	20.03
20.25	20.07
20.22	20.12
20.23	20.04
20.19	20.02
20.15	19.94
20.16	19.91
20.18	20.00
20.16	20.04
20.15	20.12
20.18	20.14
20.23	20.14
20.25	20.12
20.26	20.09
20.22	20.10
20.22	20.16
20.13	20.13
20.16	20.12
20.16	20.12
20.11	20.09
20.17	20.13
20.11	20.21
20.12	20.16
20.14	20.12
20.16	20.09
20.18	20.07
20.16	20.06
20.18	20.05
20.15	20.04
20.12	20.01
20.16	19.98
20.12	19.98
20.10	19.99
20.18	19.97
20.16	19.98
20.17	19.98
20.21	19.95
20.17	19.96
20.16	20.01
20.17	20.01
20.12	20.02
20.10	20.05
20.11	20.04
20.11	20.10
20.10	20.12
20.15	20.10
20.16	20.05
20.11	20.04
20.11	20.02
20.07	20.00
20.04	20.05
20.12	20.05
20.13	20.06
20.17	20.13
20.20	20.15
20.16	20.15
20.16	20.14
20.13	20.10
20.11	20.07
20.12	20.06
20.17	20.05
20.15	20.07
20.17	20.08
20.15	20.09
20.11	20.07
20.15	20.11
20.12	20.08
20.15	20.10
20.15	20.13
20.17	20.07
20.17	20.04
20.15	19.99
20.14	20.03
20.06	20.04
20.08	20.12
20.10	20.17
20.18	20.13
20.17	20.09
20.17	20.04
20.16	20.02
20.09	20.04
20.16	20.07
20.15	20.01
20.14	20.03
20.18	20.03
20.10	20.06
20.15	20.09
20.16	20.04
20.11	20.03
20.17	20.02
20.14	19.98
20.13	20.01
20.18	20.04
20.14	20.09
20.13	20.12
20.11	20.16
20.11	20.15
20.14	20.10
20.18	20.08
20.19	20.10
20.16	20.08
20.17	20.15
20.12	20.21
20.09	20.15
20.11	20.15
20.09	20.10
20.15	20.09
20.16	20.09
20.17	20.09
20.20	20.11
20.16	20.10
20.19	20.09
20.16	20.12
20.18	20.13
20.23	20.12
20.17	20.21
20.17	20.17
20.11	20.16
20.03	20.15
20.10	20.07
20.09	20.11
20.13	20.10
20.12	20.16
20.14	20.18
20.16	20.16
20.14	20.15
20.20	20.13
20.16	20.08
20.16	20.09
20.17	20.07
20.17	20.01
20.20	20.05
20.22	20.07
20.23	20.09
20.19	20.14
20.13	20.12
20.10	20.09
20.05	20.07
20.08	20.07
20.11	20.06
20.13	20.01
20.18	20.01
20.18	20.00
20.20	20.06
20.17	20.10
20.13	20.10
20.11	20.09
20.14	20.06
20.16	20.07
20.20	20.10
20.19	20.13
