# Supplementary material for: Real-time 3T MRI-guided cardiovascular catheterization in a porcine model using a glass-fiber epoxy-based guidewire
Source: PLoS One. 2020 Feb 26;15(2):e0229711. doi: 10.1371/journal.pone.0229711 (PMC7043930; doi:10.1371/journal.pone.0229711)
Supplement: S1 Datafile — These temperature recordings correspond to Fig 6 in the manuscript. (ZIP) [file pone.0229711.s001.zip › S3/Phantom_Heating_Experiments_Data/Guidewires_only/Phantom_MRguidewire_Pos2_realtime_gre.csv]

19.67	20.27
19.63	20.27
19.64	20.28
19.65	20.32
19.69	20.33
19.66	20.35
19.65	20.32
19.65	20.25
19.69	20.23
19.70	20.24
19.69	20.20
19.65	20.19
19.64	20.24
19.57	20.22
19.52	20.24
19.54	20.23
19.51	20.20
19.61	20.22
19.71	20.20
19.67	20.19
19.69	20.17
19.64	20.14
19.59	20.14
19.64	20.15
19.64	20.17
19.67	20.18
19.69	20.16
19.67	20.16
19.67	20.15
19.64	20.14
19.63	20.18
19.65	20.14
19.67	20.15
19.66	20.16
19.67	20.14
19.63	20.22
19.64	20.21
19.71	20.19
19.72	20.25
19.73	20.25
19.70	20.24
19.70	20.25
19.69	20.24
19.72	20.23
19.72	20.23
19.66	20.23
19.59	20.25
19.55	20.22
19.59	20.24
19.58	20.31
19.70	20.23
19.74	20.27
19.73	20.29
19.74	20.23
19.71	20.28
19.66	20.26
19.66	20.24
19.68	20.26
19.64	20.21
19.67	20.19
19.70	20.15
19.65	20.17
19.66	20.21
19.68	20.19
19.66	20.25
19.65	20.24
19.67	20.19
19.60	20.24
19.64	20.25
19.67	20.25
19.63	20.33
19.65	20.31
19.61	20.26
19.63	20.27
19.63	20.24
19.63	20.26
19.63	20.25
19.64	20.21
19.61	20.19
19.66	20.21
19.67	20.21
19.66	20.20
19.69	20.22
19.66	20.19
19.65	20.24
19.62	20.31
19.64	20.31
19.61	20.29
19.57	20.24
19.60	20.18
19.58	20.18
19.57	20.22
19.58	20.22
19.56	20.19
19.54	20.23
19.59	20.22
19.63	20.22
19.57	20.25
19.61	20.20
19.60	20.20
19.59	20.22
19.70	20.22
19.66	20.26
19.70	20.21
19.71	20.23
19.64	20.26
19.63	20.22
19.59	20.28
19.58	20.28
19.59	20.23
19.65	20.26
19.66	20.22
19.74	20.20
19.73	20.25
19.71	20.21
19.73	20.23
19.66	20.24
19.74	20.21
19.76	20.24
19.74	20.22
19.73	20.18
19.72	20.17
19.76	20.19
19.76	20.16
19.77	20.19
19.71	20.21
19.66	20.25
19.67	20.35
19.68	20.39
19.71	20.46
19.68	20.43
19.68	20.39
19.66	20.38
19.62	20.29
19.66	20.27
19.68	20.25
19.65	20.23
19.66	20.26
19.68	20.26
19.64	20.25
19.69	20.21
19.72	20.22
19.62	20.19
19.66	20.19
19.62	20.24
19.65	20.26
19.72	20.26
19.73	20.26
19.76	20.25
19.81	20.21
19.76	20.30
19.76	20.27
19.71	20.23
19.70	20.20
19.72	20.15
19.70	20.18
19.69	20.24
19.65	20.28
19.67	20.26
19.68	20.26
19.67	20.22
19.67	20.20
19.68	20.22
19.66	20.28
19.64	20.31
19.71	20.28
19.66	20.29
19.66	20.26
19.66	20.23
19.68	20.26
19.71	20.26
19.74	20.22
19.80	20.22
19.74	20.19
19.75	20.19
19.67	20.20
19.64	20.22
19.65	20.27
19.62	20.24
19.68	20.23
19.72	20.25
19.64	20.27
19.66	20.28
19.66	20.28
19.65	20.28
19.73	20.26
19.69	20.24
19.68	20.27
19.64	20.23
19.64	20.20
19.60	20.24
19.59	20.24
19.58	20.26
19.56	20.26
19.55	20.22
19.60	20.20
19.60	20.16
19.61	20.18
19.63	20.23
19.60	20.25
19.65	20.26
19.70	20.30
19.72	20.30
19.71	20.30
19.73	20.36
19.71	20.32
19.70	20.27
19.73	20.27
19.72	20.23
19.70	20.23
19.70	20.27
19.73	20.26
19.71	20.27
19.74	20.29
19.77	20.31
19.72	20.32
19.71	20.31
19.65	20.30
19.69	20.25
19.67	20.27
19.71	20.28
19.75	20.27
19.67	20.28
19.70	20.26
19.66	20.31
19.63	20.31
19.61	20.28
19.60	20.27
19.56	20.22
19.59	20.23
19.62	20.21
19.68	20.19
19.71	20.19
19.69	20.16
19.71	20.22
19.68	20.25
19.71	20.25
19.75	20.28
19.76	20.28
19.74	20.27
19.74	20.26
19.69	20.28
19.62	20.25
19.61	20.29
19.53	20.32
19.55	20.28
19.64	20.29
19.64	20.22
19.69	20.21
19.71	20.19
19.64	20.20
19.70	20.23
19.70	20.28
19.63	20.32
19.65	20.28
19.59	20.32
19.62	20.26
19.66	20.27
19.66	20.24
19.69	20.23
19.66	20.27
19.72	20.31
19.69	20.37
19.66	20.34
19.64	20.31
19.58	20.30
19.59	20.33
19.59	20.35
19.54	20.34
19.65	20.36
19.62	20.32
19.66	20.33
19.71	20.36
19.60	20.27
19.60	20.26
19.56	20.31
19.57	20.36
19.56	20.39
19.56	20.42
19.57	20.34
19.55	20.27
19.59	20.28
19.64	20.24
19.68	20.27
19.68	20.26
19.63	20.20
19.61	20.26
19.64	20.28
19.65	20.27
19.67	20.31
19.69	20.23
19.65	20.20
19.67	20.23
19.69	20.21
19.66	20.23
19.67	20.20
19.65	20.20
19.70	20.22
19.72	20.19
19.73	20.19
19.71	20.20
19.65	20.17
19.60	20.21
19.58	20.20
19.60	20.23
19.58	20.28
19.62	20.28
19.64	20.32
19.66	20.24
19.65	20.23
19.63	20.21
19.57	20.23
19.53	20.23
19.56	20.23
19.62	20.24
19.61	20.22
19.65	20.23
19.66	20.28
19.66	20.29
19.76	20.26
19.75	20.29
19.74	20.21
19.73	20.16
19.73	20.16
19.76	20.19
19.77	20.20
19.73	20.30
19.72	20.37
19.68	20.34
19.65	20.37
19.67	20.32
19.64	20.26
19.63	20.28
19.63	20.24
19.62	20.28
19.59	20.27
19.61	20.26
19.59	20.32
19.57	20.28
19.60	20.26
19.57	20.27
19.62	20.24
19.64	20.24
19.61	20.25
19.62	20.26
19.54	20.30
19.52	20.29
19.58	20.29
19.58	20.32
19.61	20.35
19.61	20.33
19.59	20.36
19.62	20.29
19.59	20.25
19.61	20.31
19.68	20.29
19.69	20.27
19.72	20.19
19.72	20.17
19.61	20.15
19.59	20.15
19.61	20.24
19.64	20.28
19.62	20.31
19.61	20.33
19.58	20.30
19.56	20.27
19.62	20.29
19.65	20.28
19.73	20.27
19.77	20.25
19.75	20.25
19.71	20.25
19.68	20.33
19.64	20.37
19.66	20.36
