# Supplementary material for: Real-time 3T MRI-guided cardiovascular catheterization in a porcine model using a glass-fiber epoxy-based guidewire
Source: PLoS One. 2020 Feb 26;15(2):e0229711. doi: 10.1371/journal.pone.0229711 (PMC7043930; doi:10.1371/journal.pone.0229711)
Supplement: S1 Datafile — These temperature recordings correspond to Fig 6 in the manuscript. (ZIP) [file pone.0229711.s001.zip › S3/Phantom_Heating_Experiments_Data/Guidewires_only/Phantom_MRguidewire_Pos2_realtime_tse.csv]

19.95	20.43
19.96	20.45
19.92	20.42
19.97	20.34
19.98	20.36
20.00	20.33
19.94	20.39
19.90	20.45
19.86	20.42
19.82	20.40
19.86	20.33
19.87	20.27
19.89	20.25
19.93	20.34
19.97	20.34
19.96	20.36
19.95	20.37
19.96	20.30
19.99	20.36
20.00	20.41
20.00	20.45
19.98	20.42
19.91	20.38
19.90	20.40
19.90	20.39
19.88	20.43
19.96	20.40
19.95	20.42
19.89	20.40
19.91	20.40
19.91	20.43
19.90	20.43
19.92	20.46
19.94	20.49
19.83	20.48
19.82	20.44
19.83	20.44
19.87	20.39
19.94	20.38
19.93	20.40
19.94	20.39
19.88	20.45
19.85	20.47
19.85	20.45
19.82	20.50
19.83	20.49
19.88	20.45
19.91	20.39
19.97	20.36
19.98	20.31
19.95	20.38
19.93	20.38
19.92	20.33
19.90	20.32
19.90	20.25
19.85	20.28
19.81	20.28
19.83	20.27
19.84	20.37
19.85	20.37
19.91	20.41
19.86	20.47
19.79	20.43
19.83	20.41
19.84	20.42
19.88	20.42
19.90	20.48
19.87	20.44
19.91	20.45
19.93	20.39
19.99	20.30
19.99	20.35
19.91	20.38
19.91	20.39
19.95	20.48
19.95	20.48
19.97	20.40
19.97	20.39
19.92	20.32
19.92	20.27
19.94	20.27
19.91	20.27
19.85	20.33
19.87	20.41
19.92	20.48
19.93	20.51
20.02	20.42
20.04	20.37
20.03	20.30
20.12	20.32
20.10	20.39
20.02	20.43
19.97	20.40
19.93	20.40
19.93	20.36
20.00	20.34
20.05	20.42
19.98	20.45
20.02	20.46
20.05	20.46
20.00	20.46
20.06	20.46
20.05	20.44
20.04	20.46
20.07	20.42
20.05	20.39
20.02	20.46
19.98	20.44
19.97	20.49
19.92	20.52
19.90	20.48
19.95	20.52
19.99	20.47
20.05	20.41
20.08	20.37
20.03	20.34
20.00	20.40
19.99	20.39
19.95	20.42
19.98	20.36
20.01	20.34
19.97	20.32
20.02	20.27
20.01	20.38
20.00	20.41
20.06	20.45
20.08	20.47
20.13	20.41
20.12	20.34
20.10	20.31
20.06	20.33
20.01	20.33
20.06	20.35
20.08	20.36
20.11	20.38
20.14	20.38
20.08	20.40
20.06	20.42
19.97	20.42
19.95	20.44
19.99	20.42
19.99	20.39
20.04	20.40
20.04	20.37
20.05	20.42
20.02	20.47
20.00	20.41
20.01	20.37
20.02	20.37
20.03	20.35
20.11	20.38
20.09	20.44
20.08	20.41
20.12	20.40
20.05	20.42
20.05	20.45
19.99	20.45
20.00	20.46
20.05	20.41
20.08	20.39
20.17	20.39
20.17	20.44
20.07	20.44
20.09	20.44
20.07	20.46
20.07	20.38
20.14	20.40
20.11	20.41
20.06	20.42
20.07	20.45
20.08	20.45
20.05	20.46
20.04	20.43
20.02	20.42
20.02	20.43
20.04	20.44
20.07	20.49
20.05	20.49
20.08	20.48
20.09	20.42
20.13	20.36
20.14	20.41
20.19	20.37
20.20	20.36
20.18	20.39
20.19	20.39
20.16	20.40
20.17	20.43
20.14	20.43
20.13	20.43
20.05	20.47
20.04	20.52
20.04	20.54
20.03	20.46
20.08	20.45
20.08	20.42
20.12	20.38
20.12	20.43
20.08	20.43
20.07	20.45
20.05	20.46
20.05	20.40
20.05	20.41
20.01	20.42
20.04	20.43
20.09	20.48
20.13	20.46
20.16	20.42
20.15	20.45
20.10	20.41
20.08	20.42
20.09	20.44
20.06	20.43
20.08	20.48
20.13	20.51
20.10	20.49
20.13	20.48
20.12	20.50
20.07	20.50
20.14	20.53
20.14	20.48
20.17	20.39
20.16	20.36
20.09	20.37
20.04	20.35
20.01	20.37
20.04	20.36
20.08	20.34
20.16	20.40
20.16	20.42
20.18	20.41
20.25	20.37
20.18	20.36
20.22	20.41
20.19	20.38
20.10	20.36
20.13	20.40
20.14	20.42
20.11	20.43
20.17	20.53
20.15	20.49
20.10	20.45
20.15	20.51
20.14	20.49
20.14	20.48
20.12	20.51
20.06	20.45
20.06	20.41
20.10	20.43
20.16	20.42
20.23	20.47
20.21	20.47
20.21	20.48
20.20	20.42
20.19	20.36
20.23	20.33
20.24	20.32
20.21	20.34
20.19	20.36
20.18	20.39
20.16	20.38
20.17	20.45
20.15	20.46
20.13	20.42
20.15	20.46
20.18	20.46
20.23	20.46
20.24	20.47
20.24	20.47
20.25	20.46
20.23	20.52
20.23	20.52
20.23	20.47
20.22	20.46
20.24	20.43
20.24	20.49
20.23	20.56
20.25	20.50
20.21	20.47
20.12	20.44
20.10	20.35
20.07	20.39
20.07	20.41
20.09	20.45
20.09	20.50
20.06	20.52
20.06	20.49
20.05	20.50
20.09	20.49
20.11	20.48
20.06	20.48
20.12	20.41
20.12	20.46
20.11	20.48
20.17	20.48
20.16	20.50
20.14	20.47
20.17	20.47
20.15	20.54
20.14	20.55
20.11	20.51
20.12	20.46
20.18	20.44
20.17	20.43
20.19	20.48
20.16	20.53
20.16	20.50
20.17	20.50
20.21	20.42
20.19	20.42
20.14	20.46
20.15	20.42
20.13	20.47
20.20	20.49
20.22	20.47
20.21	20.50
20.16	20.50
20.06	20.45
20.09	20.44
20.12	20.38
20.16	20.38
20.23	20.38
20.22	20.40
20.15	20.47
20.16	20.47
20.16	20.48
20.11	20.48
20.17	20.48
20.14	20.46
20.11	20.46
20.18	20.49
20.13	20.48
20.21	20.45
20.24	20.43
20.18	20.43
20.22	20.42
20.17	20.43
20.16	20.42
20.18	20.33
20.19	20.33
20.19	20.36
20.20	20.34
20.23	20.35
20.30	20.37
20.33	20.36
20.33	20.39
20.32	20.40
20.27	20.38
20.23	20.42
20.24	20.41
20.24	20.48
20.20	20.46
20.26	20.43
20.27	20.43
20.28	20.38
20.36	20.42
20.32	20.36
20.26	20.39
20.25	20.42
20.20	20.41
20.18	20.44
20.23	20.45
20.27	20.47
20.25	20.49
20.29	20.49
20.32	20.44
20.29	20.40
20.32	20.40
20.33	20.42
20.29	20.39
20.33	20.38
20.31	20.37
20.32	20.37
20.30	20.40
20.23	20.43
20.21	20.47
20.15	20.51
20.11	20.58
20.15	20.58
20.19	20.55
20.23	20.54
20.26	20.45
20.23	20.42
20.26	20.42
20.26	20.40
20.28	20.45
20.22	20.47
20.26	20.43
20.24	20.47
20.25	20.45
20.26	20.45
20.26	20.49
20.27	20.46
20.26	20.48
20.24	20.51
20.16	20.46
20.17	20.42
20.23	20.41
20.22	20.34
20.32	20.40
20.35	20.44
20.28	20.46
20.26	20.49
20.24	20.46
20.20	20.50
20.24	20.44
