# Supplementary material for: Real-time 3T MRI-guided cardiovascular catheterization in a porcine model using a glass-fiber epoxy-based guidewire
Source: PLoS One. 2020 Feb 26;15(2):e0229711. doi: 10.1371/journal.pone.0229711 (PMC7043930; doi:10.1371/journal.pone.0229711)
Supplement: S1 Datafile — These temperature recordings correspond to Fig 6 in the manuscript. (ZIP) [file pone.0229711.s001.zip › S3/Phantom_Heating_Experiments_Data/Guidewires_only/Phantom_MRguidewire_Pos3_realtime_gre.csv]

18.92	20.48
18.93	20.40
18.90	20.38
18.94	20.32
18.97	20.34
18.97	20.40
18.96	20.45
18.93	20.53
18.91	20.51
18.92	20.54
18.91	20.56
18.88	20.54
18.88	20.59
18.90	20.50
18.91	20.46
18.96	20.41
19.00	20.43
19.03	20.47
19.01	20.47
19.00	20.49
19.00	20.48
18.96	20.46
18.99	20.48
19.04	20.46
18.97	20.41
19.01	20.44
18.97	20.42
18.93	20.40
18.95	20.41
18.93	20.40
18.92	20.41
18.97	20.45
18.99	20.48
18.99	20.50
19.00	20.46
18.92	20.46
18.84	20.48
18.84	20.50
18.81	20.51
18.86	20.48
19.00	20.47
18.97	20.49
18.99	20.48
18.97	20.50
18.89	20.50
18.96	20.42
18.99	20.40
19.04	20.42
19.08	20.38
19.05	20.39
19.04	20.39
19.01	20.33
18.95	20.38
18.92	20.41
18.89	20.43
18.92	20.49
18.90	20.51
18.91	20.51
18.97	20.53
18.92	20.48
18.97	20.47
18.98	20.55
18.93	20.60
18.89	20.66
18.91	20.61
18.88	20.55
18.88	20.48
18.94	20.42
18.92	20.42
18.94	20.42
18.96	20.45
18.93	20.49
18.95	20.51
18.94	20.49
18.92	20.47
18.90	20.43
18.87	20.46
18.87	20.50
18.85	20.47
18.87	20.51
18.88	20.48
18.94	20.45
18.95	20.48
18.93	20.50
18.87	20.52
18.86	20.54
18.87	20.56
18.90	20.48
18.89	20.49
18.87	20.45
18.90	20.47
18.90	20.45
18.91	20.36
18.87	20.35
18.89	20.29
18.88	20.36
18.93	20.42
18.96	20.41
18.97	20.42
19.03	20.44
18.97	20.44
18.95	20.49
18.98	20.53
18.97	20.43
18.99	20.40
19.04	20.39
19.03	20.39
19.02	20.44
19.01	20.45
19.00	20.42
18.94	20.44
18.94	20.49
18.97	20.52
18.94	20.49
18.94	20.45
18.94	20.41
18.93	20.45
18.89	20.46
18.91	20.47
18.92	20.47
18.95	20.42
19.01	20.43
18.99	20.46
18.96	20.43
18.96	20.41
18.97	20.44
18.92	20.42
18.93	20.47
18.94	20.57
18.93	20.51
19.03	20.47
19.08	20.39
18.99	20.37
18.96	20.36
18.94	20.43
18.94	20.45
18.99	20.38
19.03	20.50
18.99	20.51
18.97	20.52
18.98	20.50
18.89	20.43
18.90	20.39
18.87	20.47
18.85	20.52
18.92	20.54
18.94	20.55
18.97	20.49
18.98	20.50
19.00	20.50
18.98	20.48
19.00	20.49
19.03	20.50
19.02	20.46
19.06	20.42
19.07	20.40
19.03	20.36
19.00	20.41
18.97	20.44
18.90	20.42
18.93	20.45
18.97	20.48
18.97	20.50
19.04	20.49
18.97	20.46
18.97	20.44
18.96	20.45
18.93	20.48
18.94	20.49
18.89	20.47
18.88	20.48
18.86	20.46
18.92	20.44
18.98	20.46
19.02	20.45
19.06	20.44
19.00	20.39
18.97	20.35
18.98	20.36
18.98	20.39
19.01	20.44
19.03	20.46
19.00	20.48
19.02	20.47
19.00	20.45
18.96	20.49
18.96	20.52
18.97	20.52
18.99	20.56
19.05	20.54
19.03	20.57
18.99	20.58
18.99	20.55
18.92	20.56
18.91	20.51
18.91	20.47
18.95	20.46
18.93	20.49
18.97	20.54
19.00	20.56
18.92	20.54
18.96	20.54
18.99	20.49
18.99	20.47
18.99	20.44
19.01	20.37
18.95	20.38
18.94	20.40
19.00	20.42
18.94	20.45
18.98	20.46
19.01	20.45
19.00	20.47
19.05	20.52
19.01	20.50
18.95	20.45
18.94	20.48
18.94	20.41
18.96	20.40
18.99	20.41
18.93	20.43
18.95	20.50
18.95	20.50
18.96	20.55
19.05	20.56
19.04	20.48
19.06	20.53
19.08	20.52
19.10	20.47
19.04	20.50
19.06	20.49
19.01	20.48
18.97	20.46
18.99	20.44
18.96	20.42
18.96	20.40
18.94	20.41
18.96	20.45
18.94	20.46
18.92	20.45
18.97	20.46
19.01	20.41
19.03	20.44
19.10	20.48
19.06	20.46
19.04	20.47
19.01	20.47
18.91	20.45
18.89	20.46
18.85	20.45
18.89	20.42
18.96	20.45
18.97	20.45
19.01	20.45
18.99	20.46
19.00	20.47
18.99	20.50
18.98	20.46
19.00	20.46
18.95	20.44
19.01	20.43
18.95	20.47
18.95	20.48
18.99	20.46
18.99	20.50
19.02	20.50
18.98	20.53
18.99	20.55
19.03	20.54
19.01	20.55
19.04	20.47
19.00	20.46
18.94	20.43
18.95	20.46
19.00	20.55
18.97	20.57
18.95	20.63
18.94	20.62
18.88	20.59
18.94	20.55
19.02	20.52
18.99	20.52
19.00	20.52
19.05	20.54
18.99	20.59
19.01	20.56
19.06	20.54
18.98	20.53
19.03	20.44
19.08	20.42
19.03	20.35
19.01	20.38
19.00	20.39
18.96	20.42
19.01	20.46
19.01	20.49
19.00	20.50
19.00	20.48
18.98	20.48
19.05	20.43
19.02	20.47
19.00	20.48
18.99	20.49
18.93	20.45
18.99	20.37
18.99	20.36
19.00	20.38
18.98	20.41
18.94	20.45
18.97	20.52
18.97	20.56
19.00	20.60
19.01	20.65
18.98	20.56
18.99	20.52
18.99	20.50
18.99	20.47
19.03	20.49
19.03	20.47
19.04	20.43
19.07	20.39
19.03	20.37
19.00	20.44
18.96	20.44
18.95	20.44
18.96	20.44
18.98	20.43
19.01	20.43
19.00	20.47
18.95	20.51
18.95	20.48
18.95	20.49
18.99	20.43
19.07	20.37
19.10	20.37
19.11	20.39
19.02	20.45
19.01	20.49
18.96	20.49
18.97	20.43
19.03	20.37
19.03	20.41
19.02	20.39
19.02	20.45
19.00	20.50
19.03	20.48
19.03	20.53
19.01	20.53
19.00	20.53
18.94	20.54
19.00	20.51
18.97	20.53
18.99	20.53
19.04	20.57
19.04	20.55
19.10	20.53
19.14	20.51
19.08	20.47
19.11	20.44
19.06	20.47
18.99	20.45
18.98	20.45
18.97	20.46
18.97	20.41
18.98	20.44
18.99	20.41
18.92	20.47
18.94	20.48
18.95	20.45
19.00	20.51
