# Supplementary material for: Real-time 3T MRI-guided cardiovascular catheterization in a porcine model using a glass-fiber epoxy-based guidewire
Source: PLoS One. 2020 Feb 26;15(2):e0229711. doi: 10.1371/journal.pone.0229711 (PMC7043930; doi:10.1371/journal.pone.0229711)
Supplement: S1 Datafile — These temperature recordings correspond to Fig 6 in the manuscript. (ZIP) [file pone.0229711.s001.zip › S3/Phantom_Heating_Experiments_Data/Guidewires_only/Phantom_MRguidewire_Pos3_realtime_tse.csv]

19.19	20.49
19.19	20.50
19.21	20.45
19.19	20.43
19.15	20.39
19.16	20.37
19.17	20.41
19.14	20.48
19.18	20.50
19.17	20.57
19.16	20.54
19.17	20.45
19.18	20.50
19.20	20.44
19.17	20.51
19.18	20.56
19.18	20.54
19.11	20.55
19.10	20.55
19.08	20.56
18.97	20.52
19.04	20.54
19.01	20.55
19.04	20.55
19.03	20.58
19.08	20.54
19.12	20.46
19.11	20.51
19.12	20.48
19.06	20.53
19.05	20.54
19.06	20.51
19.08	20.52
19.03	20.52
19.06	20.59
19.05	20.61
19.08	20.64
19.18	20.66
19.16	20.57
19.16	20.51
19.16	20.50
19.14	20.51
19.12	20.53
19.14	20.57
19.10	20.58
19.09	20.55
19.09	20.60
19.15	20.61
19.20	20.59
19.23	20.62
19.27	20.57
19.24	20.59
19.22	20.62
19.17	20.55
19.14	20.61
19.12	20.57
19.11	20.55
19.14	20.55
19.18	20.54
19.21	20.53
19.25	20.49
19.25	20.50
19.15	20.54
19.12	20.60
19.08	20.63
19.12	20.67
19.20	20.61
19.20	20.57
19.21	20.56
19.16	20.50
19.18	20.49
19.21	20.48
19.15	20.48
19.12	20.56
19.11	20.57
19.14	20.60
19.19	20.58
19.21	20.56
19.17	20.62
19.10	20.57
19.09	20.59
19.08	20.56
19.08	20.48
19.10	20.50
19.16	20.50
19.20	20.50
19.24	20.55
19.24	20.53
19.22	20.52
19.20	20.51
19.21	20.48
19.24	20.47
19.22	20.42
19.26	20.46
19.17	20.48
19.09	20.52
19.10	20.57
19.02	20.52
19.07	20.51
19.08	20.52
19.07	20.57
19.06	20.58
19.09	20.61
19.08	20.62
19.08	20.53
19.16	20.53
19.16	20.49
19.22	20.49
19.21	20.54
19.13	20.57
19.14	20.51
19.16	20.52
19.18	20.52
19.26	20.52
19.27	20.60
19.24	20.56
19.20	20.52
19.18	20.49
19.18	20.46
19.19	20.46
19.18	20.48
19.20	20.50
19.17	20.53
19.16	20.50
19.20	20.49
19.22	20.50
19.19	20.51
19.20	20.52
19.22	20.50
19.25	20.50
19.30	20.46
19.26	20.54
19.23	20.57
19.19	20.51
19.15	20.55
19.14	20.55
19.14	20.63
19.04	20.63
19.06	20.60
19.07	20.55
19.08	20.49
19.14	20.52
19.10	20.50
19.12	20.52
19.12	20.56
19.09	20.58
19.12	20.58
19.12	20.63
19.11	20.61
19.15	20.62
19.12	20.63
19.15	20.61
19.10	20.58
19.13	20.50
19.19	20.55
19.15	20.53
19.22	20.57
19.25	20.64
19.25	20.57
19.29	20.58
19.25	20.55
19.13	20.52
19.06	20.57
19.06	20.56
19.09	20.57
19.13	20.51
19.14	20.53
19.14	20.48
19.14	20.48
19.14	20.54
19.16	20.48
19.18	20.52
19.16	20.53
19.16	20.55
19.16	20.59
19.15	20.60
19.15	20.60
19.18	20.55
19.21	20.55
19.20	20.54
19.22	20.56
19.17	20.57
19.18	20.61
19.17	20.62
19.16	20.62
19.19	20.60
19.17	20.57
19.16	20.54
19.16	20.51
19.18	20.47
19.16	20.44
19.17	20.44
19.15	20.48
19.17	20.58
19.16	20.61
19.17	20.61
19.20	20.61
19.16	20.60
19.15	20.57
19.15	20.55
19.14	20.50
19.13	20.47
19.13	20.48
19.07	20.55
19.04	20.57
19.02	20.57
19.07	20.59
19.15	20.56
19.17	20.59
19.29	20.63
19.26	20.59
19.22	20.57
19.17	20.56
19.09	20.54
19.11	20.57
19.12	20.62
19.14	20.61
19.18	20.62
19.20	20.60
19.24	20.52
19.24	20.46
19.21	20.45
19.22	20.41
19.21	20.50
19.19	20.60
19.16	20.62
19.13	20.68
19.12	20.68
19.15	20.60
19.17	20.55
19.22	20.54
19.22	20.45
19.17	20.49
19.16	20.49
19.12	20.50
19.08	20.52
19.14	20.50
19.19	20.51
19.24	20.48
19.23	20.49
19.20	20.51
19.14	20.54
19.14	20.53
19.18	20.57
19.21	20.58
19.20	20.58
19.18	20.62
19.14	20.58
19.12	20.51
19.16	20.53
19.13	20.53
19.16	20.54
19.18	20.64
19.15	20.61
19.20	20.56
19.21	20.56
19.21	20.52
19.26	20.50
19.24	20.53
19.24	20.55
19.24	20.54
19.22	20.60
19.24	20.63
19.25	20.62
19.27	20.55
19.24	20.54
19.25	20.49
19.25	20.50
19.23	20.54
19.24	20.54
19.18	20.58
19.19	20.57
19.22	20.61
19.22	20.58
19.27	20.51
19.25	20.47
19.23	20.52
19.25	20.54
19.22	20.58
19.19	20.63
19.18	20.58
19.15	20.56
19.14	20.55
19.20	20.61
19.16	20.63
19.18	20.62
19.20	20.63
19.13	20.64
19.15	20.56
19.11	20.51
19.12	20.46
19.17	20.49
19.22	20.59
19.27	20.61
19.30	20.63
19.29	20.59
19.28	20.55
19.26	20.62
19.22	20.61
19.19	20.60
19.17	20.62
19.13	20.57
19.14	20.55
19.18	20.57
19.15	20.49
19.16	20.55
19.14	20.60
19.11	20.60
19.10	20.67
19.17	20.67
19.25	20.66
19.29	20.65
19.32	20.64
19.27	20.60
19.20	20.58
19.17	20.56
19.20	20.49
19.23	20.48
19.26	20.49
19.24	20.46
19.21	20.54
19.13	20.54
19.12	20.53
19.15	20.61
19.16	20.60
19.22	20.58
19.23	20.58
19.24	20.52
19.24	20.54
19.26	20.54
19.25	20.57
19.26	20.59
19.28	20.61
19.19	20.65
19.16	20.67
19.12	20.70
19.11	20.70
19.17	20.63
19.23	20.60
19.25	20.57
19.28	20.49
19.24	20.55
19.23	20.54
19.23	20.50
19.19	20.55
19.21	20.52
19.18	20.52
19.16	20.55
19.22	20.54
19.23	20.54
19.27	20.55
19.25	20.58
19.22	20.56
19.22	20.56
19.18	20.60
19.22	20.54
19.25	20.52
19.28	20.55
19.28	20.51
19.22	20.53
19.19	20.58
19.19	20.56
19.20	20.62
19.28	20.65
19.25	20.64
19.24	20.69
19.28	20.63
19.22	20.58
19.24	20.64
19.22	20.66
19.19	20.67
19.22	20.71
19.20	20.66
19.21	20.61
19.25	20.57
19.23	20.54
19.21	20.55
19.17	20.53
19.18	20.63
19.19	20.62
19.19	20.59
19.21	20.59
19.16	20.55
19.12	20.58
19.14	20.61
19.18	20.57
19.23	20.55
19.30	20.55
19.27	20.53
19.25	20.59
19.23	20.61
19.22	20.62
19.26	20.61
19.26	20.59
19.21	20.55
19.15	20.57
19.16	20.57
19.18	20.54
19.25	20.53
19.28	20.50
19.25	20.44
19.26	20.49
19.28	20.53
19.31	20.53
19.35	20.57
19.36	20.57
19.27	20.62
19.23	20.64
19.20	20.64
19.15	20.62
19.17	20.59
19.19	20.58
19.14	20.60
19.15	20.64
19.16	20.66
19.15	20.68
19.20	20.74
19.23	20.70
19.26	20.70
19.25	20.68
19.28	20.61
19.27	20.56
19.29	20.55
19.28	20.58
19.27	20.58
19.28	20.63
19.27	20.67
19.26	20.60
19.26	20.58
19.25	20.54
19.25	20.46
19.34	20.45
19.33	20.47
19.37	20.49
19.33	20.58
19.26	20.64
19.24	20.63
19.16	20.65
19.18	20.60
19.22	20.61
19.25	20.66
19.31	20.63
19.32	20.62
19.27	20.60
19.26	20.52
19.23	20.58
19.20	20.60
19.22	20.61
19.17	20.66
19.18	20.72
19.21	20.70
19.24	20.66
19.26	20.62
19.21	20.57
19.18	20.61
19.17	20.67
19.12	20.69
19.12	20.59
19.17	20.61
19.12	20.61
19.22	20.61
19.28	20.63
19.28	20.62
19.32	20.59
19.27	20.61
19.20	20.55
19.15	20.54
19.19	20.57
19.19	20.58
19.21	20.66
19.23	20.62
19.23	20.64
19.31	20.62
19.37	20.70
19.34	20.69
19.35	20.67
19.25	20.66
19.26	20.54
19.29	20.59
19.23	20.60
19.30	20.58
19.26	20.59
19.26	20.65
19.28	20.66
19.28	20.62
19.28	20.64
19.31	20.58
19.31	20.59
19.29	20.68
19.28	20.68
19.22	20.68
