# Supplementary material for: Real-time 3T MRI-guided cardiovascular catheterization in a porcine model using a glass-fiber epoxy-based guidewire
Source: PLoS One. 2020 Feb 26;15(2):e0229711. doi: 10.1371/journal.pone.0229711 (PMC7043930; doi:10.1371/journal.pone.0229711)
Supplement: S1 Datafile — These temperature recordings correspond to Fig 6 in the manuscript. (ZIP) [file pone.0229711.s001.zip › S3/Phantom_Heating_Experiments_Data/MR-Guidewire_catheter/Phantom_MRguidewire_BraidedCatheter_Pos1_realtime_gre.csv]

19.03	20.10
19.06	20.13
19.08	20.07
19.08	20.01
19.03	20.01
19.04	20.02
19.04	20.06
19.04	20.10
19.09	20.10
19.11	20.04
19.10	20.02
19.05	20.01
19.01	20.03
18.97	20.11
18.99	20.12
19.06	20.12
19.11	20.14
19.18	20.10
19.12	20.10
19.10	20.12
19.04	20.11
18.99	20.13
18.97	20.12
18.99	20.08
19.01	20.07
19.03	20.08
19.06	20.14
18.98	20.16
19.00	20.17
18.98	20.11
18.95	20.09
19.00	20.05
18.98	20.10
18.98	20.16
19.04	20.17
19.00	20.21
19.03	20.16
18.99	20.09
19.02	20.12
19.03	20.06
18.94	20.09
18.96	20.09
18.96	20.07
19.01	20.15
19.07	20.15
19.09	20.21
19.07	20.18
19.03	20.17
19.03	20.13
19.09	20.09
19.13	20.08
19.18	20.01
19.20	20.00
19.17	20.01
19.15	20.08
19.06	20.18
19.03	20.21
19.02	20.20
19.00	20.15
19.05	20.15
19.03	20.12
19.02	20.06
18.99	20.04
18.96	19.98
18.96	20.03
18.92	20.07
18.98	20.09
19.02	20.15
19.03	20.13
19.02	20.18
18.89	20.18
18.91	20.10
18.90	20.11
19.00	20.10
19.06	20.14
19.06	20.20
19.03	20.23
18.96	20.21
18.97	20.15
18.95	20.11
19.04	20.06
19.03	20.08
19.04	20.07
19.03	20.05
18.96	20.05
18.93	19.99
18.89	19.99
18.88	20.03
18.95	20.04
18.94	20.07
18.99	20.14
19.01	20.14
18.97	20.14
19.01	20.12
19.00	20.11
18.97	20.06
18.99	20.05
19.01	20.03
18.97	20.01
19.03	20.02
19.03	20.01
19.00	20.05
19.04	20.06
19.02	20.08
19.00	20.09
19.01	20.10
18.98	20.10
18.96	20.10
18.93	20.13
18.93	20.16
18.93	20.14
18.89	20.14
18.93	20.10
18.92	20.04
18.94	20.03
19.03	20.05
19.00	20.10
19.03	20.08
19.04	20.08
19.04	20.12
19.04	20.09
19.02	20.17
19.01	20.19
18.98	20.14
19.04	20.15
19.00	20.13
19.01	20.15
19.00	20.14
19.01	20.14
19.00	20.09
19.01	20.03
19.01	20.05
18.96	20.04
19.04	20.12
18.95	20.11
19.00	20.09
18.99	20.10
19.00	20.06
19.10	20.08
19.11	20.07
19.17	20.07
19.11	20.05
19.07	20.11
18.99	20.12
18.91	20.14
18.96	20.15
18.96	20.13
19.01	20.17
18.99	20.14
18.98	20.16
18.98	20.21
18.93	20.16
18.92	20.17
18.85	20.19
18.94	20.11
18.96	20.13
18.96	20.17
18.98	20.13
18.93	20.16
18.89	20.16
18.91	20.14
18.89	20.14
18.88	20.15
18.90	20.13
18.92	20.08
19.00	20.10
18.97	20.08
18.97	20.09
18.96	20.13
18.91	20.14
18.91	20.14
18.98	20.12
18.99	20.11
19.03	20.08
19.04	20.03
19.00	20.03
18.98	20.01
18.92	20.05
18.91	20.07
18.92	20.14
18.95	20.18
18.97	20.12
18.95	20.17
19.01	20.15
18.98	20.13
18.97	20.17
18.99	20.14
18.94	20.09
18.90	20.06
18.92	20.07
18.95	20.09
18.98	20.11
18.99	20.11
18.95	20.06
18.97	20.06
19.00	20.08
19.00	20.12
19.07	20.16
19.00	20.14
18.94	20.13
18.93	20.10
18.94	20.09
18.95	20.09
18.96	20.10
19.00	20.14
19.01	20.17
19.03	20.19
19.00	20.16
19.01	20.13
18.92	20.13
18.88	20.14
18.87	20.16
18.85	20.15
18.94	20.12
18.96	20.07
18.95	20.10
18.92	20.11
18.92	20.11
18.89	20.13
18.90	20.14
18.92	20.15
18.89	20.19
18.97	20.21
18.98	20.17
18.99	20.19
18.98	20.14
18.98	20.10
19.02	20.08
19.04	20.05
19.02	20.00
18.97	20.04
18.92	20.03
18.91	20.05
18.96	20.14
18.97	20.12
19.01	20.15
18.97	20.14
18.95	20.08
19.00	20.08
18.92	20.06
18.92	20.07
18.85	20.09
18.91	20.10
18.93	20.12
18.93	20.05
18.98	20.07
18.91	20.03
18.90	20.01
18.93	20.03
18.91	20.03
19.00	20.05
18.97	20.09
19.01	20.15
19.01	20.12
18.94	20.11
18.89	20.06
18.85	20.03
18.86	20.07
18.90	20.08
18.98	20.11
18.96	20.12
18.95	20.10
18.90	20.10
18.91	20.07
18.91	20.07
18.91	20.07
18.93	20.10
18.90	20.16
18.92	20.14
18.94	20.16
18.90	20.14
18.88	20.14
18.87	20.13
18.90	20.10
18.93	20.08
18.93	20.05
18.98	20.09
18.90	20.07
18.89	20.09
18.94	20.11
18.93	20.09
18.95	20.11
18.97	20.12
18.98	20.11
18.99	20.11
18.99	20.15
18.98	20.20
18.97	20.16
18.95	20.18
18.93	20.16
18.95	20.09
18.94	20.10
18.91	20.10
18.94	20.10
18.92	20.12
18.88	20.09
18.91	20.09
18.87	20.08
18.82	20.13
18.80	20.15
18.84	20.17
18.85	20.16
18.90	20.14
18.96	20.13
18.90	20.07
18.89	20.11
18.84	20.08
18.84	20.08
18.86	20.10
18.87	20.11
18.93	20.13
18.94	20.15
18.87	20.16
18.96	20.17
18.92	20.15
18.95	20.15
19.00	20.15
18.88	20.13
18.91	20.10
18.90	20.12
18.92	20.11
18.98	20.07
18.95	20.10
18.88	20.08
18.83	20.11
18.80	20.18
18.80	20.22
18.80	20.21
18.91	20.19
18.91	20.10
18.91	20.03
19.02	20.08
18.95	20.10
18.97	20.11
19.04	20.17
18.98	20.19
18.94	20.16
18.93	20.16
18.93	20.13
18.95	20.09
18.95	20.11
18.92	20.11
18.89	20.08
18.88	20.09
18.91	20.12
18.98	20.10
19.02	20.14
18.99	20.15
19.00	20.14
18.99	20.14
18.95	20.16
18.89	20.13
18.88	20.07
18.86	20.08
18.86	20.05
18.89	20.05
18.94	20.06
18.95	20.03
19.00	20.06
19.02	20.07
