# Supplementary material for: Real-time 3T MRI-guided cardiovascular catheterization in a porcine model using a glass-fiber epoxy-based guidewire
Source: PLoS One. 2020 Feb 26;15(2):e0229711. doi: 10.1371/journal.pone.0229711 (PMC7043930; doi:10.1371/journal.pone.0229711)
Supplement: S1 Datafile — These temperature recordings correspond to Fig 6 in the manuscript. (ZIP) [file pone.0229711.s001.zip › S3/Phantom_Heating_Experiments_Data/MR-Guidewire_catheter/Phantom_MRguidewire_BraidedCatheter_Pos1_realtime_tse.csv]

18.88	20.19
18.85	20.21
18.88	20.12
18.88	20.16
18.87	20.16
18.88	20.13
18.88	20.12
18.88	20.08
18.82	20.07
18.82	20.08
18.77	20.15
18.77	20.14
18.85	20.15
18.86	20.17
18.85	20.13
18.88	20.18
18.79	20.25
18.78	20.23
18.80	20.21
18.84	20.14
18.88	20.10
18.89	20.15
18.84	20.16
18.76	20.22
18.74	20.22
18.73	20.17
18.73	20.19
18.76	20.15
18.75	20.16
18.74	20.15
18.79	20.13
18.76	20.17
18.72	20.14
18.78	20.17
18.72	20.20
18.79	20.19
18.89	20.20
18.83	20.17
18.86	20.19
18.82	20.21
18.79	20.21
18.86	20.23
18.86	20.25
18.89	20.21
18.91	20.25
18.91	20.23
18.95	20.16
18.97	20.15
19.04	20.08
19.04	20.12
19.02	20.14
19.02	20.14
18.94	20.18
18.95	20.20
18.99	20.22
19.09	20.20
19.11	20.17
19.11	20.09
19.09	20.08
19.04	20.11
19.08	20.09
19.05	20.20
19.08	20.18
19.06	20.22
19.01	20.28
19.09	20.21
19.09	20.27
19.14	20.20
19.18	20.18
19.18	20.22
19.24	20.13
19.22	20.17
19.24	20.14
19.21	20.15
19.21	20.23
19.27	20.24
19.25	20.22
19.26	20.21
19.30	20.17
19.29	20.14
19.30	20.19
19.36	20.16
19.36	20.19
19.37	20.22
19.38	20.20
19.38	20.23
19.33	20.20
19.36	20.23
19.39	20.24
19.40	20.23
19.43	20.24
19.42	20.18
19.43	20.17
19.41	20.14
19.39	20.16
19.41	20.16
19.40	20.13
19.41	20.15
19.48	20.11
19.50	20.13
19.52	20.19
19.56	20.20
19.56	20.26
19.53	20.25
19.48	20.23
19.48	20.26
19.52	20.20
19.52	20.25
19.62	20.22
19.61	20.21
19.60	20.22
19.63	20.21
19.57	20.24
19.61	20.21
19.63	20.25
19.65	20.24
19.62	20.21
19.60	20.18
19.56	20.17
19.59	20.14
19.67	20.20
19.68	20.28
19.69	20.31
19.61	20.35
19.60	20.24
19.64	20.17
19.62	20.18
19.68	20.15
19.70	20.23
19.71	20.25
19.79	20.26
19.77	20.29
19.74	20.28
19.73	20.30
19.64	20.29
19.73	20.32
19.81	20.34
19.85	20.38
19.93	20.35
19.86	20.24
19.84	20.23
19.82	20.21
19.81	20.20
19.80	20.31
19.78	20.31
19.82	20.29
19.86	20.33
19.91	20.28
19.95	20.28
19.92	20.28
19.88	20.27
19.89	20.30
19.89	20.36
19.90	20.36
19.94	20.34
19.91	20.32
19.92	20.30
19.97	20.27
19.95	20.28
19.92	20.31
19.94	20.29
19.96	20.31
19.96	20.32
19.97	20.35
19.94	20.35
19.90	20.36
19.90	20.40
19.94	20.35
19.94	20.33
19.97	20.31
19.99	20.31
20.02	20.33
20.06	20.35
20.03	20.35
19.99	20.27
19.94	20.21
19.93	20.23
19.96	20.26
19.97	20.32
20.02	20.37
20.03	20.35
20.05	20.33
20.13	20.35
20.10	20.37
20.09	20.34
20.08	20.34
20.03	20.36
20.06	20.38
20.09	20.40
20.02	20.43
20.06	20.37
20.07	20.39
20.06	20.40
20.07	20.38
20.07	20.43
20.09	20.39
20.08	20.39
20.09	20.35
20.08	20.34
20.06	20.39
20.05	20.39
20.08	20.43
20.11	20.44
20.09	20.39
20.15	20.34
20.17	20.34
20.18	20.30
20.20	20.30
20.17	20.33
20.17	20.28
20.16	20.28
20.19	20.26
20.22	20.24
20.20	20.29
20.27	20.29
20.34	20.35
20.34	20.33
20.34	20.31
20.33	20.31
20.22	20.25
20.22	20.36
20.22	20.37
20.18	20.38
20.22	20.43
20.22	20.39
20.22	20.43
20.23	20.47
20.24	20.42
20.26	20.37
20.26	20.35
20.26	20.31
20.25	20.36
20.29	20.36
20.26	20.34
20.33	20.30
20.37	20.30
20.35	20.30
20.45	20.34
20.42	20.35
20.43	20.35
20.41	20.38
20.36	20.34
20.34	20.34
20.32	20.29
20.32	20.26
20.40	20.27
20.41	20.28
20.45	20.35
20.47	20.36
20.46	20.46
20.44	20.46
20.46	20.46
20.49	20.46
20.49	20.42
20.52	20.45
20.52	20.43
20.59	20.46
20.58	20.42
20.59	20.41
20.62	20.43
20.57	20.40
20.53	20.41
20.54	20.42
20.46	20.36
20.49	20.33
20.55	20.29
20.52	20.27
20.57	20.30
20.53	20.33
20.52	20.38
20.53	20.34
20.52	20.38
20.52	20.46
20.45	20.43
20.48	20.45
20.47	20.42
20.50	20.32
20.56	20.35
20.55	20.36
20.59	20.33
20.60	20.36
20.56	20.35
20.56	20.39
20.60	20.41
20.55	20.40
20.58	20.32
20.59	20.28
20.59	20.22
20.67	20.27
20.68	20.26
20.73	20.25
20.66	20.30
20.61	20.25
20.59	20.27
20.56	20.30
20.60	20.30
20.61	20.36
20.68	20.33
20.67	20.34
20.64	20.29
20.64	20.30
20.52	20.36
20.50	20.35
20.54	20.33
20.59	20.28
20.68	20.31
20.71	20.32
20.76	20.35
20.75	20.38
20.77	20.36
20.78	20.38
20.73	20.43
20.78	20.42
20.75	20.45
20.74	20.46
20.72	20.40
20.66	20.40
20.71	20.43
20.73	20.42
20.78	20.44
20.81	20.47
20.74	20.45
20.73	20.39
20.71	20.43
20.71	20.42
20.76	20.40
20.78	20.43
20.78	20.37
20.79	20.35
20.83	20.33
20.80	20.40
20.83	20.42
20.85	20.43
20.82	20.47
20.82	20.41
20.77	20.45
20.73	20.43
20.76	20.37
20.80	20.40
20.81	20.40
20.81	20.42
20.79	20.47
20.77	20.46
20.82	20.49
20.85	20.47
20.86	20.45
20.93	20.47
20.91	20.47
20.89	20.49
20.88	20.48
20.88	20.42
20.89	20.37
20.93	20.34
21.00	20.31
20.99	20.41
20.97	20.43
20.93	20.48
20.87	20.60
20.77	20.51
20.76	20.49
20.74	20.47
20.74	20.40
20.80	20.49
20.81	20.46
20.85	20.45
20.86	20.46
20.81	20.48
20.80	20.55
20.76	20.54
20.73	20.49
20.73	20.47
20.74	20.38
20.77	20.38
20.81	20.34
20.85	20.32
20.85	20.37
20.83	20.39
20.75	20.43
20.71	20.43
20.68	20.45
20.68	20.40
20.76	20.44
20.74	20.45
20.80	20.41
20.77	20.46
20.69	20.37
20.72	20.32
20.70	20.35
20.72	20.30
20.74	20.35
20.68	20.45
20.63	20.42
20.63	20.45
20.65	20.50
20.69	20.41
20.68	20.40
20.70	20.41
20.66	20.41
20.62	20.44
20.63	20.50
20.60	20.53
20.65	20.50
