# Supplementary material for: Real-time 3T MRI-guided cardiovascular catheterization in a porcine model using a glass-fiber epoxy-based guidewire
Source: PLoS One. 2020 Feb 26;15(2):e0229711. doi: 10.1371/journal.pone.0229711 (PMC7043930; doi:10.1371/journal.pone.0229711)
Supplement: S1 Datafile — These temperature recordings correspond to Fig 6 in the manuscript. (ZIP) [file pone.0229711.s001.zip › S3/Phantom_Heating_Experiments_Data/MR-Guidewire_catheter/Phantom_MRguidewire_BraidedCatheter_Pos2_realtime_gre.csv]

19.38	20.50
19.36	20.55
19.39	20.57
19.32	20.58
19.36	20.57
19.38	20.57
19.38	20.64
19.48	20.60
19.49	20.64
19.46	20.63
19.39	20.54
19.35	20.55
19.32	20.50
19.36	20.44
19.45	20.45
19.45	20.45
19.48	20.51
19.42	20.54
19.37	20.53
19.36	20.50
19.32	20.48
19.28	20.49
19.29	20.50
19.30	20.53
19.32	20.49
19.38	20.51
19.33	20.52
19.40	20.54
19.38	20.58
19.32	20.58
19.35	20.63
19.23	20.59
19.25	20.61
19.26	20.59
19.30	20.50
19.31	20.51
19.32	20.51
19.35	20.47
19.32	20.49
19.31	20.48
19.33	20.48
19.34	20.52
19.36	20.55
19.41	20.55
19.37	20.54
19.32	20.52
19.32	20.51
19.30	20.49
19.33	20.50
19.40	20.48
19.37	20.43
19.37	20.45
19.36	20.47
19.32	20.49
19.35	20.51
19.38	20.52
19.35	20.52
19.35	20.54
19.36	20.60
19.32	20.64
19.25	20.65
19.25	20.63
19.23	20.59
19.24	20.50
19.31	20.48
19.27	20.55
19.29	20.53
19.28	20.56
19.29	20.57
19.28	20.49
19.33	20.51
19.35	20.53
19.35	20.53
19.37	20.53
19.33	20.53
19.35	20.53
19.32	20.50
19.30	20.49
19.25	20.50
19.22	20.44
19.24	20.46
19.23	20.51
19.29	20.51
19.34	20.52
19.32	20.57
19.29	20.56
19.24	20.53
19.22	20.61
19.20	20.60
19.23	20.59
19.23	20.60
19.16	20.57
19.18	20.52
19.18	20.53
19.21	20.53
19.23	20.47
19.22	20.50
19.22	20.55
19.21	20.56
19.24	20.59
19.28	20.60
19.26	20.56
19.19	20.53
19.17	20.56
19.14	20.52
19.19	20.54
19.26	20.56
19.25	20.55
19.29	20.57
19.27	20.55
19.24	20.51
19.28	20.54
19.21	20.53
19.20	20.51
19.21	20.53
19.13	20.45
19.16	20.46
19.16	20.46
19.16	20.46
19.20	20.52
19.23	20.50
19.23	20.52
19.24	20.56
19.24	20.54
19.19	20.55
19.16	20.50
19.12	20.49
19.13	20.52
19.14	20.55
19.16	20.61
19.15	20.61
19.12	20.59
19.15	20.59
19.16	20.57
19.17	20.52
19.24	20.54
19.24	20.52
19.26	20.53
19.28	20.56
19.16	20.56
19.16	20.60
19.12	20.58
19.12	20.57
19.13	20.58
19.12	20.56
19.10	20.57
19.10	20.58
19.17	20.55
19.17	20.56
19.18	20.57
19.16	20.51
19.13	20.53
19.12	20.52
19.14	20.50
19.15	20.54
19.13	20.51
19.11	20.51
19.05	20.58
19.04	20.56
19.06	20.59
19.07	20.52
19.12	20.48
19.12	20.52
19.11	20.52
19.09	20.57
19.08	20.52
19.09	20.43
19.13	20.41
19.19	20.39
19.18	20.42
19.18	20.48
19.20	20.47
19.23	20.49
19.25	20.53
19.25	20.54
19.21	20.53
19.18	20.52
19.21	20.52
19.20	20.55
19.20	20.56
19.17	20.59
19.17	20.58
19.14	20.55
19.14	20.55
19.17	20.54
19.08	20.56
19.10	20.54
19.10	20.57
19.06	20.59
19.06	20.56
19.10	20.56
19.12	20.59
19.14	20.54
19.19	20.57
19.14	20.62
19.09	20.57
19.10	20.57
19.11	20.54
19.13	20.51
19.19	20.48
19.17	20.46
19.12	20.44
19.08	20.45
19.01	20.47
19.02	20.56
19.01	20.57
19.00	20.53
19.03	20.55
19.02	20.47
19.04	20.51
19.11	20.53
19.13	20.55
19.10	20.55
19.08	20.54
19.05	20.57
19.06	20.57
19.05	20.59
19.04	20.60
19.02	20.62
18.98	20.61
18.96	20.61
19.00	20.63
18.99	20.59
19.03	20.62
19.06	20.61
19.02	20.57
18.99	20.62
18.97	20.61
18.98	20.62
19.00	20.60
19.05	20.55
19.06	20.50
19.08	20.50
19.10	20.47
19.07	20.47
19.05	20.49
19.04	20.48
19.06	20.54
19.07	20.65
19.09	20.66
19.05	20.70
19.00	20.70
18.96	20.63
18.93	20.65
18.94	20.64
18.96	20.62
18.99	20.59
18.93	20.55
18.91	20.56
18.91	20.55
18.89	20.62
18.95	20.64
18.98	20.61
19.00	20.65
18.95	20.55
18.93	20.55
18.93	20.53
18.98	20.54
19.02	20.62
19.03	20.58
19.01	20.56
18.98	20.53
18.96	20.51
18.92	20.54
18.91	20.56
18.88	20.58
18.94	20.53
18.94	20.56
18.99	20.56
18.99	20.56
18.94	20.60
18.95	20.57
18.95	20.59
18.98	20.56
19.03	20.58
19.02	20.58
19.02	20.58
19.03	20.57
19.06	20.50
19.15	20.49
19.12	20.52
19.08	20.58
19.05	20.63
19.01	20.65
19.02	20.68
18.98	20.61
18.98	20.63
19.00	20.58
19.02	20.50
19.06	20.44
19.02	20.43
18.94	20.48
18.92	20.54
18.87	20.63
18.86	20.60
18.89	20.60
18.94	20.56
18.99	20.54
19.01	20.58
19.00	20.59
18.88	20.61
18.89	20.62
18.90	20.59
18.91	20.58
18.95	20.56
18.91	20.58
18.85	20.61
18.84	20.59
18.85	20.61
18.91	20.63
18.96	20.60
18.94	20.60
18.97	20.57
18.89	20.56
18.97	20.53
19.02	20.53
19.02	20.54
19.04	20.49
18.97	20.51
18.95	20.53
18.94	20.49
18.88	20.52
18.87	20.55
18.84	20.53
18.79	20.59
18.89	20.57
18.91	20.57
18.92	20.61
18.93	20.58
18.88	20.57
18.88	20.58
18.86	20.58
18.88	20.60
18.91	20.56
18.96	20.49
18.99	20.48
18.98	20.50
18.95	20.51
18.89	20.57
18.90	20.54
18.91	20.54
18.92	20.55
18.84	20.54
18.80	20.55
18.80	20.56
18.76	20.60
18.80	20.56
18.81	20.60
18.84	20.61
18.87	20.59
18.93	20.61
18.93	20.57
18.88	20.61
18.89	20.58
18.86	20.58
18.86	20.58
18.90	20.46
18.90	20.46
18.94	20.49
