# Supplementary material for: Real-time 3T MRI-guided cardiovascular catheterization in a porcine model using a glass-fiber epoxy-based guidewire
Source: PLoS One. 2020 Feb 26;15(2):e0229711. doi: 10.1371/journal.pone.0229711 (PMC7043930; doi:10.1371/journal.pone.0229711)
Supplement: S1 Datafile — These temperature recordings correspond to Fig 6 in the manuscript. (ZIP) [file pone.0229711.s001.zip › S3/Phantom_Heating_Experiments_Data/MR-Guidewire_catheter/Phantom_MRguidewire_BraidedCatheter_Pos3_realtime_gre.csv]

18.65	21.42
18.69	21.41
18.60	21.48
18.60	21.55
18.62	21.56
18.61	21.56
18.68	21.51
18.69	21.47
18.69	21.45
18.66	21.44
18.63	21.41
18.63	21.43
18.60	21.42
18.62	21.46
18.60	21.58
18.59	21.57
18.62	21.60
18.60	21.51
18.63	21.40
18.60	21.42
18.56	21.42
18.59	21.46
18.53	21.46
18.56	21.40
18.61	21.42
18.51	21.48
18.57	21.49
18.57	21.54
18.51	21.49
18.56	21.51
18.58	21.50
18.61	21.43
18.69	21.46
18.75	21.39
18.73	21.45
18.72	21.52
18.70	21.52
18.71	21.53
18.68	21.51
18.66	21.47
18.64	21.50
18.60	21.48
18.61	21.45
18.57	21.51
18.62	21.49
18.65	21.51
18.60	21.54
18.59	21.49
18.56	21.48
18.59	21.46
18.64	21.43
18.64	21.45
18.61	21.45
18.60	21.45
18.62	21.45
18.68	21.42
18.70	21.42
18.68	21.44
18.62	21.44
18.61	21.50
18.60	21.47
18.59	21.50
18.62	21.54
18.62	21.45
18.62	21.49
18.62	21.47
18.63	21.42
18.56	21.45
18.58	21.43
18.62	21.44
18.60	21.45
18.58	21.49
18.54	21.49
18.51	21.44
18.53	21.47
18.63	21.44
18.67	21.42
18.68	21.39
18.73	21.39
18.68	21.37
18.69	21.42
18.72	21.47
18.65	21.44
18.68	21.47
18.70	21.43
18.65	21.42
18.65	21.41
18.62	21.45
18.57	21.44
18.59	21.46
18.58	21.51
18.63	21.49
18.67	21.48
18.58	21.49
18.62	21.50
18.61	21.51
18.59	21.55
18.70	21.55
18.69	21.50
18.67	21.48
18.65	21.49
18.63	21.46
18.63	21.49
18.60	21.51
18.61	21.46
18.61	21.47
18.58	21.46
18.58	21.41
18.61	21.40
18.64	21.43
18.65	21.42
18.71	21.47
18.68	21.48
18.66	21.49
18.65	21.52
18.63	21.45
18.63	21.43
18.58	21.42
18.57	21.39
18.59	21.42
18.58	21.46
18.59	21.43
18.61	21.42
18.58	21.43
18.56	21.44
18.58	21.46
18.60	21.50
18.58	21.55
18.60	21.55
18.63	21.53
18.60	21.50
18.65	21.42
18.63	21.44
18.62	21.40
18.69	21.41
18.72	21.43
18.73	21.40
18.66	21.42
18.66	21.39
18.60	21.40
18.63	21.42
18.68	21.44
18.65	21.41
18.67	21.43
18.65	21.37
18.64	21.39
18.60	21.47
18.61	21.46
18.65	21.43
18.67	21.41
18.67	21.39
18.67	21.37
18.66	21.44
18.62	21.47
18.66	21.47
18.65	21.51
18.60	21.49
18.64	21.51
18.62	21.52
18.62	21.48
18.63	21.49
18.61	21.47
18.62	21.46
18.63	21.50
18.65	21.50
18.64	21.49
18.66	21.47
18.69	21.43
18.67	21.44
18.66	21.42
18.68	21.40
18.68	21.39
18.76	21.39
18.77	21.43
18.73	21.50
18.65	21.56
18.58	21.54
18.59	21.52
18.60	21.46
18.58	21.44
18.61	21.42
18.65	21.42
18.64	21.45
18.70	21.44
18.64	21.48
18.65	21.50
18.68	21.52
18.67	21.54
18.70	21.54
18.67	21.53
18.67	21.51
18.62	21.50
18.59	21.47
18.58	21.45
18.54	21.41
18.59	21.43
18.64	21.42
18.65	21.45
18.63	21.45
18.63	21.37
18.61	21.43
18.61	21.42
18.57	21.48
18.62	21.52
18.70	21.44
18.71	21.40
18.72	21.37
18.72	21.34
18.70	21.36
18.70	21.40
18.72	21.37
18.64	21.39
18.59	21.42
18.58	21.46
18.57	21.46
18.59	21.48
18.58	21.46
18.59	21.44
18.61	21.45
18.66	21.46
18.67	21.46
18.60	21.45
18.61	21.41
18.58	21.37
18.60	21.38
18.68	21.39
18.67	21.41
18.68	21.45
18.66	21.43
18.61	21.43
18.62	21.40
18.65	21.40
18.68	21.42
18.68	21.39
18.70	21.45
18.73	21.41
18.72	21.40
18.73	21.43
18.68	21.36
18.62	21.43
18.63	21.43
18.67	21.44
18.71	21.47
18.74	21.46
18.75	21.42
18.72	21.41
18.73	21.36
18.71	21.36
18.65	21.38
18.66	21.37
18.66	21.42
18.63	21.44
18.65	21.50
18.63	21.53
18.58	21.51
18.67	21.47
18.68	21.44
18.69	21.46
18.67	21.45
18.59	21.46
18.54	21.50
18.59	21.46
18.62	21.50
18.67	21.58
18.71	21.52
18.63	21.53
18.64	21.49
18.63	21.35
18.62	21.37
18.62	21.37
18.60	21.39
18.56	21.43
18.60	21.48
18.60	21.50
18.61	21.49
18.64	21.45
18.61	21.40
18.68	21.35
18.68	21.36
18.68	21.38
18.68	21.44
18.67	21.42
18.66	21.48
18.64	21.47
18.65	21.42
18.60	21.46
18.65	21.42
18.63	21.50
18.69	21.56
18.72	21.59
18.70	21.52
18.74	21.46
18.69	21.40
18.70	21.40
18.66	21.46
18.63	21.45
18.65	21.48
18.65	21.48
18.67	21.50
18.66	21.51
18.58	21.47
18.57	21.44
18.55	21.43
18.58	21.43
18.61	21.46
18.56	21.49
18.58	21.55
18.60	21.49
18.63	21.46
18.70	21.45
18.69	21.39
18.67	21.48
18.68	21.58
18.65	21.56
18.65	21.58
18.62	21.58
18.60	21.47
18.62	21.51
18.60	21.46
18.61	21.43
18.61	21.44
18.65	21.38
18.63	21.36
18.68	21.34
18.68	21.37
18.64	21.42
18.63	21.47
18.61	21.49
18.57	21.50
18.52	21.52
18.51	21.50
18.51	21.52
18.54	21.48
18.57	21.43
18.59	21.41
18.63	21.36
18.63	21.36
18.67	21.34
18.70	21.37
18.68	21.41
18.71	21.43
18.66	21.50
18.70	21.52
18.69	21.46
18.69	21.48
18.69	21.48
18.61	21.44
18.59	21.48
18.56	21.45
18.63	21.44
18.67	21.42
18.67	21.44
18.67	21.49
18.62	21.50
18.59	21.56
18.59	21.58
18.59	21.55
18.58	21.51
18.63	21.51
18.65	21.43
18.65	21.39
18.69	21.41
18.66	21.41
18.66	21.48
18.66	21.52
18.58	21.52
18.56	21.49
18.59	21.45
18.64	21.38
18.66	21.34
18.67	21.33
18.67	21.36
18.61	21.41
18.61	21.42
18.63	21.41
18.62	21.40
18.64	21.43
18.72	21.43
18.73	21.41
18.72	21.42
18.74	21.37
18.71	21.43
18.73	21.49
18.74	21.46
18.73	21.46
18.69	21.42
18.67	21.40
18.60	21.41
18.64	21.44
18.65	21.46
18.64	21.47
18.67	21.48
18.55	21.47
18.57	21.45
18.60	21.45
18.58	21.47
18.62	21.47
18.64	21.45
18.59	21.43
18.68	21.42
18.67	21.38
18.61	21.48
18.63	21.48
18.59	21.47
18.60	21.49
18.64	21.46
18.65	21.50
18.61	21.48
18.56	21.51
18.55	21.52
18.53	21.47
18.54	21.48
18.58	21.47
18.57	21.39
18.62	21.41
18.69	21.42
18.70	21.38
18.71	21.40
18.67	21.41
18.63	21.40
18.59	21.44
18.57	21.46
18.53	21.45
18.54	21.45
18.55	21.47
18.57	21.49
18.67	21.52
18.62	21.49
18.65	21.49
18.67	21.47
18.66	21.44
18.68	21.50
18.68	21.47
18.65	21.51
18.62	21.46
18.67	21.42
18.65	21.43
18.69	21.40
18.67	21.45
18.64	21.41
18.67	21.44
18.67	21.42
18.65	21.43
18.66	21.47
18.63	21.43
18.64	21.42
18.65	21.40
18.67	21.42
18.67	21.48
18.65	21.51
18.66	21.50
18.60	21.47
18.59	21.47
18.55	21.38
18.54	21.43
18.58	21.42
18.70	21.45
18.75	21.41
18.73	21.37
18.71	21.40
18.73	21.42
18.72	21.40
18.72	21.41
18.75	21.39
18.69	21.43
18.64	21.44
18.64	21.45
18.55	21.45
18.60	21.50
18.65	21.51
18.59	21.48
18.66	21.46
18.61	21.47
18.62	21.48
18.66	21.51
18.62	21.55
18.63	21.50
