# Supplementary material for: Real-time 3T MRI-guided cardiovascular catheterization in a porcine model using a glass-fiber epoxy-based guidewire
Source: PLoS One. 2020 Feb 26;15(2):e0229711. doi: 10.1371/journal.pone.0229711 (PMC7043930; doi:10.1371/journal.pone.0229711)
Supplement: S1 Datafile — These temperature recordings correspond to Fig 6 in the manuscript. (ZIP) [file pone.0229711.s001.zip › S3/Phantom_Heating_Experiments_Data/MR-Guidewire_catheter/Phantom_MRguidewire_BraidedCatheter_Pos2_realtime_tse.csv]

19.36	20.82
19.36	20.82
19.27	20.84
19.30	20.81
19.32	20.84
19.27	20.83
19.36	20.82
19.38	20.88
19.35	20.85
19.41	20.87
19.44	20.86
19.39	20.83
19.37	20.86
19.40	20.82
19.36	20.82
19.38	20.82
19.42	20.80
19.33	20.81
19.32	20.77
19.27	20.75
19.29	20.78
19.30	20.78
19.30	20.80
19.30	20.81
19.23	20.79
19.27	20.75
19.29	20.79
19.28	20.76
19.29	20.81
19.26	20.81
19.23	20.77
19.28	20.78
19.27	20.76
19.27	20.84
19.25	20.84
19.22	20.85
19.21	20.76
19.24	20.72
19.29	20.74
19.36	20.69
19.40	20.75
19.37	20.75
19.29	20.75
19.23	20.84
19.24	20.83
19.24	20.87
19.34	20.84
19.36	20.80
19.30	20.79
19.28	20.75
19.26	20.77
19.24	20.80
19.31	20.80
19.38	20.84
19.37	20.83
19.34	20.82
19.28	20.79
19.26	20.82
19.27	20.82
19.37	20.83
19.41	20.87
19.35	20.82
19.37	20.78
19.27	20.76
19.27	20.72
19.31	20.79
19.27	20.82
19.30	20.86
19.33	20.93
19.36	20.86
19.39	20.89
19.42	20.86
19.40	20.81
19.39	20.83
19.38	20.89
19.32	20.88
19.31	20.90
19.33	20.89
19.35	20.80
19.34	20.79
19.38	20.80
19.37	20.82
19.39	20.79
19.44	20.85
19.42	20.84
19.44	20.82
19.49	20.84
19.45	20.79
19.46	20.79
19.44	20.83
19.37	20.89
19.36	20.90
19.34	20.93
19.36	20.90
19.33	20.88
19.37	20.91
19.32	20.88
19.31	20.89
19.33	20.89
19.30	20.85
19.35	20.89
19.32	20.90
19.32	20.90
19.37	20.90
19.39	20.84
19.46	20.85
19.46	20.85
19.44	20.88
19.46	20.94
19.45	20.91
19.47	20.91
19.48	20.89
19.46	20.88
19.42	20.96
19.40	20.97
19.41	21.01
19.46	20.97
19.50	20.92
19.54	20.88
19.52	20.85
19.43	20.88
19.39	20.87
19.35	20.93
19.32	20.89
19.40	20.88
19.40	20.92
19.42	20.84
19.47	20.88
19.43	20.87
19.52	20.83
19.55	20.85
19.56	20.82
19.56	20.80
19.49	20.78
19.44	20.80
19.43	20.80
19.46	20.82
19.46	20.84
19.55	20.84
19.59	20.88
19.60	20.89
19.62	20.90
19.56	20.90
19.55	20.92
19.56	20.96
19.59	21.02
19.56	21.06
19.51	21.05
19.47	21.05
19.45	20.98
19.51	20.90
19.57	20.88
19.55	20.86
19.56	20.89
19.52	20.94
19.47	20.98
19.50	21.00
19.49	20.98
19.52	20.95
19.57	20.91
19.51	20.90
19.49	20.88
19.51	20.90
19.47	20.87
19.54	20.86
19.57	20.90
19.55	20.91
19.54	20.90
19.52	20.90
19.46	20.88
19.45	20.86
19.48	20.90
19.51	20.92
19.58	20.93
19.61	20.97
19.60	20.96
19.52	20.89
19.44	20.91
19.41	20.88
19.40	20.93
19.52	20.98
19.58	20.99
19.68	21.01
19.78	20.96
19.72	20.99
19.72	20.92
19.63	20.93
19.61	20.97
19.60	20.99
19.57	21.03
19.60	21.03
19.58	21.00
19.58	20.94
19.61	20.93
19.59	20.96
19.56	20.93
19.57	20.98
19.59	21.01
19.58	20.97
19.59	21.01
19.61	20.99
19.60	20.95
19.58	20.96
19.59	20.93
19.56	20.95
19.55	21.01
19.59	21.00
19.52	21.05
19.53	21.06
19.57	21.02
19.58	21.05
19.63	21.04
19.63	21.02
19.60	21.03
19.58	21.02
19.60	21.01
19.63	21.02
19.63	21.06
19.65	20.98
19.58	21.00
19.58	20.99
19.52	20.93
19.54	20.98
19.61	20.97
19.62	20.96
19.67	20.95
19.68	20.99
19.63	20.95
19.60	20.95
19.58	20.99
19.60	20.96
19.66	21.03
19.59	21.08
19.63	21.12
19.58	21.18
19.56	21.16
19.61	21.07
19.66	21.05
19.65	21.01
19.66	21.03
19.63	21.06
19.58	21.04
19.59	21.06
19.53	21.03
19.58	21.00
19.56	21.03
19.56	20.97
19.63	20.99
19.63	21.02
19.67	21.02
19.65	21.05
19.64	21.04
19.61	21.08
19.62	21.08
19.69	21.09
19.65	21.12
19.66	21.06
19.63	21.10
19.62	21.05
19.68	21.06
19.66	21.08
19.69	21.01
19.69	21.06
19.66	21.01
19.71	21.01
19.72	21.01
19.68	21.06
19.70	21.04
19.72	21.05
19.68	21.11
19.72	21.12
19.74	21.13
19.74	21.17
19.72	21.11
19.68	21.05
19.68	21.05
19.63	21.02
19.68	21.10
19.74	21.07
19.71	21.10
19.71	21.05
19.67	21.00
19.68	21.06
19.73	21.04
19.73	21.11
19.75	21.09
19.74	21.09
19.72	21.15
19.71	21.12
19.73	21.16
19.75	21.20
19.80	21.17
19.84	21.17
19.84	21.14
19.80	21.10
19.71	21.07
19.72	21.09
19.73	21.13
19.75	21.15
19.78	21.16
19.75	21.10
19.76	21.11
19.77	21.11
19.83	21.10
19.80	21.15
19.76	21.12
19.80	21.08
19.75	21.01
19.79	21.02
19.83	21.10
19.75	21.12
19.77	21.20
19.67	21.16
19.67	21.11
19.72	21.11
19.76	21.07
19.86	21.14
19.83	21.13
19.80	21.06
19.74	21.10
19.73	21.04
19.76	21.07
19.78	21.18
19.76	21.16
19.77	21.16
19.73	21.21
19.66	21.17
19.67	21.15
19.65	21.12
19.73	21.08
19.80	21.12
19.81	21.12
19.80	21.18
19.76	21.16
19.74	21.10
19.76	21.16
19.79	21.13
19.85	21.20
19.87	21.23
19.85	21.20
19.82	21.20
19.76	21.20
19.71	21.18
19.68	21.15
19.67	21.19
19.67	21.10
19.72	21.06
19.78	21.15
19.77	21.11
19.80	21.11
19.78	21.13
19.74	21.08
19.76	21.06
19.79	21.10
19.80	21.10
19.81	21.17
19.81	21.25
19.83	21.22
19.85	21.25
19.86	21.20
19.88	21.18
19.87	21.25
19.88	21.21
19.83	21.18
19.81	21.11
19.81	21.11
19.82	21.14
19.80	21.13
19.77	21.18
19.75	21.15
19.72	21.11
19.76	21.12
19.77	21.13
19.76	21.16
19.71	21.20
19.68	21.20
19.66	21.16
19.72	21.10
19.78	21.12
19.83	21.15
19.82	21.19
19.74	21.20
19.72	21.21
19.64	21.18
19.69	21.13
19.75	21.18
19.72	21.17
19.75	21.17
19.74	21.18
19.76	21.12
