# Supplementary material for: Real-time 3T MRI-guided cardiovascular catheterization in a porcine model using a glass-fiber epoxy-based guidewire
Source: PLoS One. 2020 Feb 26;15(2):e0229711. doi: 10.1371/journal.pone.0229711 (PMC7043930; doi:10.1371/journal.pone.0229711)
Supplement: S1 Datafile — These temperature recordings correspond to Fig 6 in the manuscript. (ZIP) [file pone.0229711.s001.zip › S3/Phantom_Heating_Experiments_Data/MR-Guidewire_catheter/Phantom_MRguidewire_BraidedCatheter_Pos3_realtime_tse.csv]

19.59	21.90
19.59	21.88
19.55	21.87
19.53	21.86
19.52	21.91
19.48	21.91
19.49	21.89
19.52	21.88
19.52	21.84
19.53	21.87
19.52	21.92
19.48	21.94
19.51	21.98
19.52	21.95
19.57	21.97
19.59	21.95
19.56	21.89
19.56	21.88
19.45	21.82
19.41	21.82
19.43	21.84
19.40	21.88
19.46	21.86
19.44	21.91
19.45	21.95
19.45	21.93
19.43	21.96
19.50	21.96
19.50	21.88
19.51	21.91
19.51	21.90
19.46	21.88
19.46	21.95
19.44	21.92
19.39	21.92
19.42	21.94
19.40	21.91
19.39	21.93
19.47	21.99
19.47	21.95
19.49	21.95
19.52	21.91
19.49	21.84
19.42	21.84
19.42	21.85
19.44	21.83
19.46	21.86
19.56	21.91
19.53	21.96
19.54	22.01
19.61	22.04
19.60	22.01
19.64	21.95
19.64	21.97
19.61	21.95
19.56	21.98
19.51	21.98
19.47	21.94
19.40	21.93
19.46	21.89
19.49	21.92
19.54	21.91
19.54	21.93
19.52	21.95
19.50	21.91
19.50	21.94
19.57	21.97
19.59	21.99
19.61	22.07
19.66	22.07
19.63	22.07
19.64	22.07
19.65	22.03
19.63	22.06
19.65	22.04
19.63	22.04
19.66	22.08
19.66	22.02
19.63	22.00
19.61	21.99
19.62	21.97
19.60	21.97
19.60	21.94
19.61	21.97
19.61	21.93
19.66	21.98
19.65	22.03
19.69	22.01
19.72	22.02
19.68	21.98
19.71	22.01
19.74	22.03
19.73	22.08
19.74	22.07
19.76	22.07
19.73	22.06
19.70	22.09
19.67	22.08
19.67	22.06
19.67	22.04
19.70	21.97
19.77	22.04
19.76	22.08
19.76	22.11
19.76	22.15
19.77	22.10
19.80	22.09
19.78	22.11
19.79	22.14
19.74	22.17
19.68	22.16
19.70	22.14
19.70	22.14
19.69	22.13
19.74	22.11
19.75	22.14
19.73	22.14
19.76	22.15
19.77	22.17
19.75	22.12
19.71	22.02
19.68	21.98
19.71	21.96
19.70	22.04
19.75	22.09
19.75	22.14
19.75	22.11
19.76	22.10
19.72	22.11
19.74	22.11
19.75	22.10
19.78	22.11
19.86	22.10
19.88	22.12
19.82	22.17
19.80	22.18
19.73	22.12
19.77	22.12
19.80	22.11
19.86	22.11
19.87	22.16
19.81	22.12
19.76	22.12
19.70	22.08
19.77	22.10
19.85	22.13
19.89	22.14
19.94	22.16
19.83	22.15
19.82	22.13
19.80	22.18
19.77	22.21
19.86	22.22
19.84	22.20
19.87	22.14
19.89	22.12
19.89	22.18
19.89	22.20
19.84	22.18
19.85	22.22
19.86	22.23
19.80	22.23
19.90	22.26
19.87	22.27
19.86	22.26
19.94	22.29
19.87	22.25
19.88	22.22
19.87	22.19
19.88	22.17
19.92	22.22
19.92	22.23
19.90	22.22
19.85	22.18
19.80	22.20
19.80	22.18
19.88	22.21
19.97	22.19
19.96	22.20
19.90	22.24
19.86	22.22
19.86	22.27
19.92	22.24
19.96	22.20
19.98	22.19
19.90	22.19
19.91	22.21
19.93	22.23
19.91	22.28
19.90	22.29
19.88	22.24
19.90	22.26
19.91	22.19
19.91	22.23
19.86	22.18
19.85	22.14
19.87	22.18
19.94	22.18
20.00	22.28
20.04	22.29
20.02	22.31
19.98	22.30
19.97	22.28
19.93	22.31
19.98	22.28
20.01	22.25
20.04	22.27
20.05	22.30
20.02	22.31
20.01	22.29
19.99	22.26
20.01	22.19
19.95	22.19
19.97	22.24
19.91	22.27
19.91	22.28
19.93	22.23
19.90	22.16
19.89	22.16
19.93	22.16
19.98	22.19
20.01	22.22
20.09	22.22
20.06	22.27
20.03	22.34
20.01	22.34
20.00	22.37
20.04	22.37
20.03	22.32
20.05	22.34
20.01	22.30
19.98	22.28
19.97	22.29
20.01	22.31
20.06	22.35
20.09	22.36
20.08	22.35
20.06	22.26
20.02	22.27
19.94	22.29
19.97	22.32
19.92	22.36
19.96	22.33
20.03	22.24
19.99	22.21
19.99	22.21
19.97	22.22
19.92	22.30
19.98	22.27
20.02	22.29
20.00	22.31
20.06	22.31
19.98	22.32
19.98	22.33
20.00	22.29
20.00	22.24
20.06	22.26
20.15	22.27
20.11	22.29
20.13	22.41
20.13	22.43
20.05	22.44
20.09	22.42
20.07	22.33
20.09	22.29
20.13	22.28
20.11	22.28
20.10	22.31
20.07	22.31
20.00	22.36
20.04	22.38
20.06	22.37
20.09	22.43
20.10	22.42
20.10	22.42
20.09	22.41
20.07	22.40
20.16	22.37
20.13	22.38
20.11	22.45
20.15	22.45
20.10	22.46
20.12	22.47
20.12	22.44
20.08	22.44
20.09	22.45
20.06	22.44
20.07	22.43
20.09	22.37
20.09	22.34
20.13	22.33
20.12	22.35
20.11	22.44
20.07	22.49
20.07	22.52
20.10	22.48
20.09	22.45
20.14	22.45
20.14	22.42
20.14	22.44
20.19	22.33
20.16	22.37
20.17	22.39
20.18	22.39
20.14	22.40
20.12	22.40
20.13	22.37
20.10	22.36
20.14	22.38
20.15	22.37
20.12	22.36
20.18	22.38
20.15	22.39
20.16	22.38
20.21	22.37
20.14	22.39
20.13	22.42
20.17	22.36
20.13	22.33
20.16	22.33
20.18	22.30
20.15	22.35
20.14	22.45
20.16	22.49
20.12	22.48
20.13	22.47
20.12	22.39
20.09	22.37
20.10	22.38
20.09	22.39
20.17	22.39
20.19	22.43
20.27	22.41
20.29	22.45
20.21	22.50
20.17	22.41
20.15	22.43
20.17	22.43
20.18	22.46
20.24	22.51
20.23	22.53
20.19	22.50
20.21	22.46
20.17	22.48
20.13	22.48
20.13	22.47
20.10	22.42
20.13	22.36
20.19	22.33
20.22	22.38
20.24	22.43
20.21	22.53
20.14	22.54
20.15	22.47
20.13	22.49
20.16	22.44
20.17	22.44
20.18	22.49
20.22	22.49
20.16	22.48
20.14	22.53
20.14	22.52
20.10	22.49
20.14	22.50
20.13	22.47
20.13	22.46
20.13	22.47
20.15	22.46
20.17	22.44
20.13	22.43
20.13	22.41
20.08	22.41
